# Supplementary material for: Non-invasive blood pressure monitoring using wearables for cardiovascular risk assessment: a systematic review
Source: Arch Gynecol Obstet. 2026 Jan 16;313(1):46. doi: 10.1007/s00404-025-08301-2 (PMC12811358; doi:10.1007/s00404-025-08301-2)
Supplement: Supplementary file 3 — Supplementary file3 (XLSX 176 KB) [file 404_2025_8301_MOESM3_ESM.xlsx]

## Sheet: Tabelle1
	Blood Pressure Study
DOI	Titel	Author/Year	Population size	Study type	Method	Intervention	Results	Discussion/Outcome	Concerns	Investigations performed on women
DOI: 10.1038/s41598-022-19096-6	Intra-beat biomarker for accurate continuous non-invasive blood pressure monitoring	Abiri, A. 2022	15 OP patients (10 females)	prospective interventional cohort study	15 surgical and ICU patients in University of California June 20 - March 21. All under general anesthesia. correlation of the measured values of A-line BP, PPG and CAP sensor measurements. For motion artefact detection an ambulatory bp measurement was made from one healthy subject with a CNIBP monitoring device and a CAP sensor. Waveforms extracted and used by the algorithm to calculated beat-to-…	OR and ICU patients BP was measured with 3 different devices i.e. arterial line, CAP and PPG and the BP was calculated using the new algorithm. To test for the outpatient setting the measurements performance in correcting cap sensor measurements was looked at when rotating the wrist or flexing the wrist and while walking (for 3 minutes). an accelerometer in the CAP sensor measured the movement.	a new bio-marker, the diastolic transit time (DTT) is developed = time from systolic peak to diastolic peak within a heartbeat. The average errors for SBP and DBP were at 1.7% and 4.1% respectively. Potential of correcting raw BP data: OR cohort linear correlations between CAP sensor and A-line (Pearson coefficients 0.987 for SBP, 0.960 for DBP, and 0.980 for MAP). mean bias (SD) for SBP 0,05, DB…	baseline wander was eliminated achieving a beat-to-beat BP measurement within the demanded limits in ICU and surgical patients. Advantages: only one sensor needed, baseline wander and artifacts due to movements is removed. No machine learning or regressions are needed. In the icu a broad range of BP values has been tested (not only normotensive patients). DTT was more accurate with SBP but less a…	ICU patients, only short tests to compare it to an outpatient setting. Affected by changing applantation pressure. Low quality waveforms were manually excluded. Small number of patients
doi: 10.1145/2753509.2753511	Feasibility Analysis for Estimation of Blood Pressure and Heart Rate using a Smart Eyewear	Ahmed, N. 2015	8 (no gender stated)	prospective interventional cohort study	sensor measures the PPG with a pulse sensor on the temporal region (with a smart eyewear system), it measures the ppg through the reflection of light, digitizes it and transits it to a smart phone (per bluetooth), which processes it to an estimate bp and heart rate and transfers it to the medical report on a server. Measurements were compared to PPG signals from wrist and finger and the BPs were …	8 subjects 25-38 years old had their BP assessed with a cuff-based device. During experiment data from wrist, ring finger and temporal area was collected. During measurements people were sitting to reduce motion artefacts	The error calculated from measurements on temple region were lower than from other sites for the systolic pressure. Absolute error on wrist 9+-3,6 for SBP and 4.4+-3,1 for DBP, on temple 6+-3,9and 2,9+-3,4 mmHg respectively and on finger 9,3+-6,4 and 2,2+-1,8mmHg respectively. The diastolic however was better in the fingertip measurements	the temple sight was shown to be less error prone	quality/writing style; a phone is needed to calculate the values
https://doi.org/10.1016/j.measurement.2018.06.050	A smart wearable system for short-term cardiovascular risk assessment with emotional dynamics	Akbulut, F. 2018	30 (63% females and 36% males)	prospective interventional cohort study	smart wearable system prototype designed and developed for detection of short term risk of heart disease. Six sensors (ECG, Temperature, Oximeter, Galvanic skin response, BP and Glucometer) collected real time signals. 30 participants had their measures taken in 3 steps: 1)10 min relaxation, 2) 2x6min of videos to measure the emotional responses and 3) 6 min of walking. Data was collected, then p…	monitor measuring ECG, body temperature, pulse oximeter, galvanic skin response, blood pressure and glucose. E-health platform on cloud based computing system was designed and implemented, it blended measurements made with non-invasive methods. The galvanic skin response sensor tried to determine the emotional state as further factor in BP estimation	no information about how BP was measured, only statement that values were according to reference measurements. risk stratification for CVD . No numeric results of accuracy		Method of BP measurements not stated
PMID: 32796604 DOI: 10.3390/s20164484	Blood Pressure Sensors: Materials, Fabrication Methods, Performance Evaluations and Future Perspectives	Al-Qatatsheh, A. 2020	N/A (Review)	systematic review		-	PPG is limited due to high affectability by movement, LED only goes 8mm into body, so only superficial arteries can be analysed. Also they often lead to skin rashes as the skin has long lasting contact to the device. Piezoresistive devices often showed high performance in sensitivity		focus on structure and material of the sensors (too detailed for our research question) not the measurements
doi: 10.1109/ECAI.2017.8166485	E-Healthcare System to Monitor Vital Signs	Al-Shaher, M. 2017	-	-	-	-	-	-	quality of language/writing style
https://doi.org/10.1016/j.inffus.2020.06.008	A smart healthcare monitoring system for heart disease prediction based on ensemble deep learning and feature fusion	Ali, F. 2020	unclear	retrospective cohort study	data collection with wearables and electronic medical tests, then framingham risk factors (FRF) are extracted and then combined with sensor data. With probability calculations and a deep learning classifier then heart disease prediction is made. Data extraction tool analyses medical records according to FRF	wireless body sensor network collects ECG, EEG, EMG, heart rate, Blood pressure, position, activity, respiration ate, blood sugar, oxygen saturation and cholesterol level. EMR provide observation reports, medical history, smoking, diabetes, clinical examinations including lab works	accuracy was best with proposed model, compared to other models used in the study. A feature selection of 16 features showed to be most accurate (more and less features were less exact)	the accuracy for predicting heart disease was 98.5%. Study wasn't just about measuring the data but also about the weighting of each factor in the calculation of the risk, sth. The machine learning system doesn't do on its own.	it was tested on (two) datasets, unclear how bp was obtained
DOI: 10.3390/healthcare10030547	Diagnostic Features and Potential Applications of PPG Signal in Healthcare: A Systematic Review	Almarshad, M. 2022	N/A (Review)	systematic review	systematic literature review on diagnostic features and applications of PPG signals in healthcare. Followed Prisma guidelines	-	transmissive and reflective PPG but also contactless PPG sensors via cameras possible. Light reflection depends on vessel movement, blood volume and direction of blood cells. PRV = pulse rate variability measured directly. BP calculated either only using PPG or combined with ECG or BCG (ballistocardiogram). PPG based BP were comparable to sphygmomanometer based measurements
doi 10.1109/ElConRusNW.2014.6839189	Development of System for Noninvasive Cuffless Estimation of Blood Pressure	Anisimov, A. 2014	-	Concept study	pulse wave velocity as a value for arterial stiffness is measured using PTT.	no intervention, just concept of a sensor is described	PWV is highly influenced by age and gender of suspect. Also only BP changes can be obtained, to measure baseline BP this sensor is to susceptible to error thus it needs to be calibrated with BP measurement from other for example oscillometric device	-	no evaluation of the sensor
DOI: 10.1016/j.apacoust.2023.109615	A new system for cuffless blood pressure measurement	Ankishan, H. 2023	22	pilot study, prospective cohort study	relationship between voice and bp samples were shown and BPs measured, the MFCC coefficient was measured. Measurements from the watch were sent to the app on the phone via bluetooth and there they were calculated using a mathematical model including age, gender, BMI and the obtained measurements	wristwatch and smartphone based ECG, PPG and voice recorder. ECG and PPG to estimate PTT. PTT and vowels in speech recordings combined to estimate BP. Records transmitted to smartphone in real time and processed on a specially designed app	mean average error was 8 mmHg for systolic and 7,5 mmHg for diastolic BP
https://doi.org/10.1134/S1054661816030019	Arterial blood pressure monitoring by active sensors based on heart rate estimation and pulse wave pattern prediction	Antsiperov, V.E., 2016	-	concept study	a liquid filled chamber is covered by a membrane. Displacement of the membrane changes pressure in the chamber, which can be measured. This active sensor is then 'corrected' using pulse wave pattern analyses and different mathematical algorithms	concept of active sensor is developed	concept of this active sensor is developed, seems to have good accuracy
DOI: 10.1109/EXPAT.2019.8876538	Blood Pressure Measurement	Badran, D. 2019	1	concept study	blood pressure waveform monitored via tonometry on the carotid artery and sent to a cloud, where data is processed using machine learning techniques.	carotid artery tonometry sensor. It's data will be put into machine learning algorithms	not stated		no control group, only one subject and needs to be placed on the carotid artery by hand
10.1109/TENCON.2018.8650069	Validation of Cuffless Blood Pressure Monitoring Using Wearable Device	Baek, J. 2018	16 (2 hypertensive vs. 14 normotensive)	prospective interventional cohort study	PAT based BP estimation using a 1-lead ECG and PPG sensor built into wristband. Values are sent to smartphone to be processed into BP estimation and heart rate estimation. Calibration: eliminating unknown parameters using SBP and DBP as reference points. Oscillometric BP obtained at same time as PPG signals. 9x multiple measurements per person during 8 hours with 1 hour intervals.	16 subject had their BP measured with sphygmomanometer as reference simultaneously as on the wrist: therefore they needed to wear wristband on the left wrist and touch it wicht thumb and index finger of the right hand	128 samples were used to validate cuffless BP. Mean SD was 0.8 and 1.7mmHg for SBP and DBP respectively		both hands need to be involved/placed to measure, which doesn't allow continuous measurements throughout the day
https://doi.org/10.1609/aaai.v32i1.11891	DeepHeart: Semi-Supervised Sequence Learning for Cardiovascular Risk Prediction	Ballinger, B. 2018	14'011	prospective cohort study	users of the apple watch were recruited and data was collected. This data was put into semi-supervised sequence learning to pretrain the neural network (Deep Heart) to detect things like high blood pressure. The watch recorded heart rate, step count. Algorithm was compared to other machine-learning algorithms	data from apple watch users was put into machine learning algorithm to detect sleep apnea, high cholesterol, high blood pressure or diabetes	only using heart rate performance on hypertension detection wasn't really effective because activity (as a reason for heart rate variability) wasn't taken into consideration. But the reaction of heart rate to activity and the relaxation period after was a good biomarker for CVD	high accuracy at detecting CVD was shown without directly measuring BP	didn't actually measure BP
doi: 10.1109/CCSSP49278.2020.9151713	A Remote Medical Monitoring System Based on Data Mining	Bekiri, R. 2020	270 (dataset)	retrospective cohort study	system is proposed aiming at monitoring health by connecting smart watches with databases to upload the collected sensor data. In these databases they are then put into diagnostic algorithms to be analysed and maybe even to generate an alarm if they differ from normal values. Also the doctor is supposed to be able to access the data of the user as well.	no intervention, but datasets were analysed using their algorithm to test whether the algorithm is able to detect those patients with CVD	decision making tool was able to identify 99% of cases with cardiovascular disease		only tested on data sets not in real life, BP wasn't measured
DOI: 10.1016/J.SNA.2021.112865	An acoustic blood pressure sensing scheme using time of flight and shear wave elastography techniques	Beyaz, M. I. 2021	-	concept study	ultrasonic piezoelectric transducers along the radial artery (wrist). Ultrasonic pulse is transmitted, resulting in several echoes from different tissue interfaces, peak coming from top arterial wall. timely delay between pulse generation and echo arrival measured and used to calculate BP. System tested on computer simulation to determine time of flight (delta R) which is specific to each user. A…	-	analyses using different values for deltaR were performed showing linearity and providing stable results	simulations were made to determine dependence of time of flight on artery radius and to confirm shear wave propagation along the artery. Real life experiments showed good agreement to computer simulations	tested in an experimental setting (on a tube) but not on human subjects
DOI: 10.1039/d3ra06447f	Evaluation of blood pressure using a flexible and wearable capacitive pressure sensor	Bijender, 2023	130	proof of concept study	dielectric layer positioned between two parallel electrodes. Strain induces changes in their electric state, generating an electric potential corresponding to the arterial pulse wave. Porous structure is adaptable to skin, impedance analyzer measures static pressure. Non invasive BP simulator used to find relationship between capacitance and BP. Comparison to sphygmomanometer for validation.	participants had BP measures taken using Omron or a mercury based sphygmomanometer. Sensitivity of pressure sensor tested using small weights	Sensor detects pressures of 1 Pa, the relative capacitance shifted only 0,02%	sensor accurately estimated SBP but overestimated DBP and mean BP. 98% of values were within error range of 10 mmHg
DOI: 10.3390/s22051873	A Data-Driven Model with Feedback Calibration Embedded Blood Pressure Estimation Using Reflective Photoplethysmography	Chen, J. 2022	435 healthy participants without history of PCI, Bypass or Aneurysma	proof of concept study	wrist type PPG device. BP, heart rate and oxygen saturation measured and transmitted to mobile phone. Measurements every 30 min in stable scenario. To calculate BP sensor calibration was done using datasets. These were divided into 11 groups based on participants age. Other data put into the model were gender, R-R interval and PPG morphological characteristics. Calibration using sphygmomanometer.…	participants had to rest 5min, then using wrist type PPG data was recorded for at least 1 min in sitting position. Reference BP with sphygmomanometer	with increasing age the percentage of hypertensive participants increased reflecting true population. different machine learning models were used, GPR was the most accurate. without grouping participants based on their age, high level of deviation from sphygmomanometer measurements was shown. the sensor was best at measuring delta BP for DBP in youngest age group (15-19) and for SBP in group of 3…	motion artefacts disrupted signals. Thus to match limitations subjects needed to be resting. Exponential GPR method showed to be promising for BP prediction. Grouping based on age made predictions more accurate	relatively low number of hypertensive or hypotensive patients made estimation of these values harder, as algorithm hadn't been trained as well for that. Resting position necessary to reduce motion artefacts
DOI: 10.1002/adhm.202100116	Flexible Wearable Sensors for Cardiovascular Health Monitoring	Chen, S. 2021	N/A (Review)	systematic review	not stated	-	PPG sensor = optoelectric sensor. tonometry, BCG and SCG = mechano-electric sensors. Resistive and capacitive sensors need to be powered from external power source, piezoelectric and triboelectric sensors are self-powered (convert pressure or strain into electrical signal). Central blood pressure supposed to give more CVD-related information than peripheral BP. ultrasound techniques are one way t…	problem with optoelectronic sensors: motion artefacts, light interference. Tonometry-based mechanoelectrical sensors need continuous and consistent external pressure. Some devices have been developed to be smaller, self-adherent, these however often aren't as robust	methodological apporach to the review was not stated
DOI: 10.1109/I2MTC.2017.7969861	Research for Wearable Multiple Vital Sign Sensor using Fiber Bragg Grating	Chino, S. 2017	2 healthy males, in their 20ies	interventional study	fiber bragg grating sensor = strain sensor measures distortion of skin due to pulse wave. BP calculated by analyzing pattern of pulse wave using partial least squares regression. BP calculated with calibration curve. Band pass filter eliminates noise	reference BP measured with electronic sphygmomanometer. fbg sensor measurement obtained at temple, finger, ankle and dorsum pedis. For second round of BP measurement it was measured at ankle and wrist simultaneously	sensor was most accurate at temporal region and least accurate on ankle and dorsum pedis	pulsewave differs depending on where it's measured. Reference BP ideally is measured at same point. Motion artefact distorted accuracy	only 2 subjects
DOI: 10.1109/JSEN.2017.2704098	Optical-Based Sensor Prototype for Continuous Monitoring of the Blood Pressure	Cohen, Z. 2017	4	Concept study	ring-based sensor, using PPG. Using individuals pre-calibrated values to predict bp. more flow of blood means less light reaches the LDR detector. As voltage is proportional to resistance in Ohm's law, higher voltage is achieved. Signal filtered then amplified to read heart rate. band-pass filter removes noise. Higher BP = more blood flow through finger so less light detected = higher resistance …	ring sensor is tested for 4h in four participants	90% accuracy	HR could be accurately measured but BP had many errors. Results differed between patients (some had more accurate results than others)	big interindividual differences
doi: https://doi.org/10.1002/VIW.20220027	Flexible wearable devices for intelligent health monitoring	Dai, B. 2022	N/A (Review)	systematic review	aim was to look at skin-like sensing devices and their applications in healthcare		a few different BP monitors are described i.e. blood pressure detection based on capacitive effect: two conductive plates lying parallel, separated by bielectric layer could sense precure in a large range and with high sensitivity.	using materials such as piezoelectric structures, which are capable of measuring pressure and temperature simultaneously will make it possible to combine different vital parameters in one sensor	summary of 3 or 4 other studies nothing more
DOI: 10.1109/TIM.2021.3122182	Noninvasive Accelerometric Approach for Cuffless Continuous Blood Pressure Measurement	Das, M. 2021	10	proof of Concept study	noninvasive BP sensor using single accelerometric sensor is proposed, left ventricular ejection time shown to be biomarker for BP estimation. 1st: training phase, training the vector system using the regression mode. Aortic valve opening and closing detected by seismocardiography sensor.. The LVET interval between two timepoints is measured.2nd Using LVET and HR the system calculates SBP and DBP.…	SCG, ECG, PPG and ABP were simultaneously recorded during 6 minutes lying down. Data was acquired in a laboratory. 70% of data was used for calibration, remaining data for evaluation of performance.		SCG is able to calculate BP in a precise manner	small number of subjects in laboratory conditions, no large body movements were allowed
DOI: 10.3390/s21217334	Blood Pressure Continuous Measurement through a Wearable Device: Development and Validation of a Cuffless Method	De Marchi, B. 2021	26 (11 female), age ranged from 18 to 80	proof of concept study	BP measuring technique based on PAT. Sensorized shirt (with 12-lead ecg and sensors for respiratory signal measurements on thoracic level, xiphoid and abdominal level, contact sensor for skin temperature and activity level and body position) and wristband used. regression models were used. cuff-based device as reference. From PPG wave several markers were extracted and data was integrated in a da…	different tests were run on participants a) handgrip protocol: isometric handgrip exercise on two days b) running protocol: warming up 5 min, then running 2-4 min at max speed, 4 min walking 3 min sprinting and 6 min of walking, 1 min of skipping 10 min of walking. Reference BP measured 10 times after every phase, experiment on two days. c) daily protocol during 5h of the normal daily activities …	PAT increases when the BP decreases and vice versa, in effort a increasing BP should be met with a corresponding decline in PAT. 85% of BP errors were within 10 mmHg, mean absolute error less than 7 mmHg. SBP: 84% of error under 10 mmHg and MAE 6 mmHg. DBP: 96,5% of errors less than 10 mmHg and MAE 4 mmHg. Daily recordings were used as a test set: DBP and mean BP were within the required at least…	DBP and Mean BP were within standards in the laboratory tests and even when validated in everyday use, SBP closely missed standards.	only few subjects, pretty non-heterogenous group, two sensors needed, one is a shirt, so implementation in everyday life isn't that easy
PMID: 29493358 doi: 10.1177/1932296818761742	A Non-Invasive Fingertip-mounted Device to Measure Multiple Physiological Bio-Parameters for Disease Management Improvement	Demircik, F. 2017	36	proof of concept study	MTX device measures different parameters at fingertip	meal study, 36 participants, 18 of which are female, ate a standardized meal and had BP as well as different other values measured. Reference BP was obtained using a standard patient monitor.	good agreement between MTX and reference results	good agreement on measuring results compared to standard device	not stated how measuring takes place
DOI: 10.1109/BSN.2015.7299405	A Flexible Tonoarteriography-Based Body Sensor Network for Cuffless Measurement of Arterial Blood Pressure	Ding, X. 2015	8 (age 21-27) healthy	proof of concept study	smart wearable system prototype designed and developed for detection of short term risk of heart disease. Six sensors (ECG, Temperature, Oximeter, Galvanic skin response, BP and Glucometer) collected real time signals. 30 participants had their measures taken in 3 steps: 1)10 min relaxation, 2) 2x6min of videos to measure the emotional responses and 3) 6 min of walking. Data was collected, then p…	reference and measuring were made in supine, sitting and standing position for 2 min each.	supine to sitting, SBP and DBP increased, from sitting to standing they decreased. PTT changed accordingly with different postures. PTTs from ECG to TAG were better correlated than using ECG to PPG	ECG to TAG was more accurate in calculating SBP and DBP than ECG to PPG. Using peaks as characteristic points in the curve made higher correlation to SBP and DBP as well.	only 8 subjects
https://doi.org/10.1007/978-981-10-4361-1_14	Blood Pressure Measurement Using Finger ECG and Photoplethysmogram for IoT	Dinh, A. 2018	11 (only male, 20-60 years old)	proof of concept study	PPG and ECG sensor both on the fingertip to make design less complex. Standard ambulatory bp monitor is used to give reference hemodynamic parameters. PTT was defined as time between R-peak and foot of the PPG waveform (so where it starts to rise). As PTT and SBP are inversely related to each other, BP can be calculated from PTT measurements.	participants placed 2 fingers in ECG sensor, which is on top of smartphone case on light sensor (PPG)	heart rate and bp for every cardiac cycle are displayed and sent to database on internet. Results were compared against reference measurements achieving 93% accuracy.	small dry electrodes were able to detect R-peak and PPG on fingertips only giving good accuracy	it's not really a wearable as fingers need to be placed on smartphone
DOI: https://doi.org/10.1007/s11760-021-01952-z	Wavelet scattering transform and long short-term memory network-based noninvasive blood pressure estimation from photoplethysmography signals	Effil, N. 2022	4314 records (dataset)	retrospective cohort study	new sensor using wavelet scattering and deep learning algorithm to use only PPG, measured on finger. PPG signal preprocessed: artifacts and noise removed. wavelet scattering is a signal analysis approach used to extract features of the pulsewave then a regression model is trained using 3883 of the records (rest for testing phase). Features of wavelet scattering put into support vector regression …	dataset from ICU including preprocessed waveform signals: PPG from fingertip, invasive ABP and ECG signals . ABP signals were used to train the machine learning model	BP was calculated using SVM vs. LSTM (long short term memory) regression model. DBP and MAP are good in both models, the error rate for SBP was high however. BP with very high or low values more susceptible to errors (less training data for them). Mean absolute error for SBP around 16 mmHg and 15 mmHg in SVM and LSTM respectively. For DBP around 7.7mmHg in both and for MAP its 9 in SVM and 8,3 in…	both algorithms are poor at estimating infrequent (extraordinary) values.	retrospective study done on dataset. Only accurate in normal range, less accurate in the extremes
DOI: 10.1002/adfm.201805045	Alignment-Free Liquid-Capsule Pressure Sensor for Cardiovascular Monitoring	Fan, X, 2018	12 (healthy)	proof of concept study	liquid capsule pressure sensor (LCPS), liquid filled capsule supposed to make direct alignment on artery a little less strict and still manages to measure correct BP values. Compared to unpacked pressure sensor. Both fixed on wrist. 3 ECG electrodes (placed on both arms and right leg) recorded as well. Heart rate can then be obtained directly. BP estimated using PTT	ECG and pressure wave are obtained simultaneously for 4 min.	LCPS recorded consistent signals on different locations within a larger space (grid drawn on wrist). Meanwhile the unpackaged pressure sensor only measured correctly in a much smaller range. LCPS better in different wrist positions. LCPS/ECG based BP estimations were comparable to typical PPG/ECG combination in accuracy. BP mean error <3 mmHg	LCPS more accurate than not encapsulated sensors. BP assessment was as accurate as obtained with a PPG sensor (meanwhile having much less power consumption)	only 12, healthy subjects tested in laboratory setting
doi: 10.1109/HealthCom.2017.8210807	Multi parameter health monitoring watch	Fang, L. 2017	50 data groups	proof of concept study	smartwatch, able to detect physical activity, temperature, humidity, PPG, ECG and based on that calculate heart rate and BP. To measure two fingers need to be put on dry electrodes on watch. BP is measured analysing PTT (time between R-Peak and PPG signal). For calibration of algorithm conventional BP measurement was obtained. Data transmitted through bluetooth to cell phone	50 groups of data of this watch were compared to a conventional cuff based BP assessment device	Relative error of heart rate estimation was 1.7+- 1.6bpm. Correlation between usual cuff based device and proposed device was 0,55 for DBP (relative error 4+2,7 mmHg) and 0,86 for sbp (relative error 4.6+3,3 mmhg)	BP estimation is feasible but not that accurate yet	results and conclusion didn't agree on the published numbers, they mentioned different values of the relative error for SBP and DBP in results section and conclusion. Intransparency of how and where data groups were acquired. High risk of bias
DOI: 10.1109/SOCC.2017.8226000	BlooXY: On a non-invasive monitor for the IoT context	Florez, D. 2017	37 (24 male, 13 female, ages 25-80)	prospective interventional study	sensor measuring BP, HR and SpO2 simultaneously for CVD detection. BP measured using ECG and PPG sensor through PTT and PWV. data obtained by watch-type sensor sent to phone app. data can be accessed from patient and doctor. Wrist sensor, finger needs to be put on ECG sensor. ECG and PPG data filtered removing noise. obtained data transported securely to the subscribers (health workers for exampl…	Sensor measuring every 15, 30 or 60 min. validation by comparison to conventional measuring devices (wrist blood pressure sensor). Data obtained in sitting position with arm bent, sensor at chest height	Relative error of 6% for SBP and 7% for DBP	three vital signs were obtained and integrated in context of ioT (data security), making data available for healthcare professionals. Errors of 6/7% considered low (as the device they were compared to had relative error of 5% itself)	finger needs to be placed on sensor for ECG measurement i.e. active interaction required. Battery lifetime can be as short as 12.5hours
PMID: 33654082 DOI: 10.1038/s41467-021-21271-8	A novel art of continuous noninvasive blood pressure measurement	Fortin, J. 2021	20 (14 male, 6 female, ages 23-49)	proof of concept study	CNAP2GO: idea is to translate volume changes directly into BP. Volume control technique. Sensor on finger measures PPG signals. contact pressure is altered by actuator and is measured by pressure gauge. To calibrate, an initial oscillometric pressure value for no blood flow and complete blood flow are obtained. The pressure put on the sensor is then adjusted based on the curves obtained by the se…	standard monitor and CNAP2GO were compared, subjects were performing different tasks: deep breathing, fast breathing, submersion of contralat. hand in ice water, passive leg raise stroop test within 30 min. In another experiment invasive BP with radial arterial catheter was compared to proposed method during 45 min	mean difference between the proposed and standard measured were 0.3+-4,4 mmHg. Movement disturbed results only briefly (due to applied pressure). Compared to invasive BP measurement mean BP differed by -1+-7 mmHg over all patients.	sensor could be validated as it showed good accuracy compared to invasive BP monitoring. Due to pressure, motion artefacts can be reduced, this however means that during measuring periods there is noticeably more pressure on the finger than during resting physes in between measurements (i.e. no continuous 24h monitoring)	method isn't completely cuffless. Finalized devices wasn't validated in this study. an orthostatic pressure corrector is needed for when sensor isn't at heart level. Do detect the placement of the hand an accelerometer needs to be implemented in the device
DOI: 10.1097/01.hjh.0000745852.68344.1a	Using a novel noninvasive, cuffless, wireless device for 24-hour ambulatory blood pressure monitoring	Gepner, Y. 2021	28 (age 18-65)	prospective interventional study	aim: new technique of 24h ABPM with PPG sensor on wrist is compared to standard cuff-based sensor. subjects documented daily activity, level of comfort and activity disturbance of both devices.	subjects wore both monitors for 24 hours	bias of 1.1mmHg in Bland Altman analysis for both diastolic and systolic BP. During nighttime bias was smaller than during the day. Wrist monitor was less inconvenient and results turned out to be of comparable accuracy	cuff-less device produced comparable results and was less inconvenient
DOI: 10.1109/ICIEA.2015.7334117	Cuff-less, non-invasive and continuous blood pressure monitoring using indirect methods	Gholamhosseini, H. 2015	30	proof of concept study	chest-ECG and ear-PPG sampled pre- and post-exercise. PTT calculated for BP estimation. For comparison Cuff-based BP monitor used for calibration and validation. Data processed on a tablet. from there it can be sent to clinician.	pre- and post exercise PTT estimation in healthy subjects is compared to cuff-based measurements.	PTT rises after exercise, corresponding to the sinking BP.	Measurements correspond well to cuff-based values.	Setting isn't described in detail
DOI: 10.1109/ICASSP.2018.8461959	Using accelerometer and gyroscope data to improve blood pressure prediction from pulse transit time using recurrent neural network	Ghosh, S. 2018	50 (24 male, 26 female)	proof of concept study	BioRadio device collects accelerometric, gyroscopic values, ECG and PPG. Recurrent neural networks (long short-term memory network) used for prediction. This can discover correlation between time series and can interpret raw data. For calibration participants had 3 ECG electrodes and pulse oximeter on and four cuff based BP values were taken. neural network can then combine the defined measuremen…	BP calculated in 5 positions: recumbent, seated, standing, walking and cycling. Gyroscopic and accelerometric data was incorporated just as PPG to remove motion artifacts. Training dataset was obtained in sitting position. Testing dataset in 5 different positions.	automated PTT calculation was compared to manual measurement, resulting in 1% error. Accuracy in linear model is poorer than with LSTM. Incorporating gyrometric and accelerometric data made values even more accurate.	LSTM was able to calculate accurate BP values even when posture changes or activity took place. Study showed that motion artefacts make estimation more difficult, which is why accelerometric and gyroscopic values should be included into the algorithms.
Doi: 10.1016/j.imed.2021.11.001	Non-invasive cuffless blood pressure and heart rate monitoring using impedance cardiography	Ghosh, S. 2022	103 (30 in control group 74 in disease group)	non randomized controlled prospective cohort study	carbon electrodes for applying current and ECG sensors for sensing it. ICG on the forearm. An alternating current is applied to the arm and the receiver senses the voltage fluctuations. Electrodes were positioned over the arteries. Obtained signals were filtered and passed through differentiator, then filtered again and AIx was obtained as predictor of BP. With regression analysis BP was calculat…	subjects were lying in supine position for 5min, then ICG signal was recorded for 10 min x5 sets (with 5min rests in between) --> 50 min of continuous ICG wave recorded. At same time sphygmomanometer recorded cuff-based BP on opposite arm.	AIx varied between subjects and between the two groups --> patients with lower AIx were shown to be healthy(er). estimated and measured SBP and DBP showed good agreement. Error was 2,33 mmHg and 1.79mmHg for SBP in disease and control group respectively and 3.6mm Hg and 1.82 for DBP in disease and controlgroup.	results for BP were in good agreement with conventional measuring techniques.	motion artifacts, dry skin leads to errors in ICG recordings as it acts as a barrier for electrical charges.
DOI: 10.3390/app9112236	Photoplethysmography-Based Continuous Systolic Blood Pressure Estimation Method for Low Processing Power Wearable Devices	Gircys, R. 2019	19	proof of concept study	PPG signal obtained with oximeter, sampling rate of 60Hz. Only first rising edge of PPG signal analyzed. interval of 25sec (=at least 15 pulse waves) averaged to calculate BP	BP measurements with cuff-based device and PPG sensor for 5 days in a row (one measurement per day) in sitting position.	estimated and measured SBP correlated well and were within standard requirements of mean difference of 5 mmHg	comparable results to conventional measuring method even with lower sampling rate (= less power consumption)	only SBP calculated, only in a calm environment
DOI; 10.1016/j.bspc.2020.101873	Wearable system for real-time monitoring of hemodynamic parameters: Implementation and evaluation	Gircys, R. 2020	25	proof of concept study	noise-resistant PPG is developed, requiring lower computational and energy resources and more robustness towards noise. PPG sensor is placed on finger. PPG signal and steepness of the pulse wave were combined to determine BP dynamics	data was obtained during resting period and while cycling on veloergometer for 10min	Only beginning of pulse wave-PPG signal was used for estimation and was enough for BP estimation. battery lifetime was estimated to be about 5-14 days depending on the battery type used.	using only PPG signal steepness at beginning of Pulse wave was enough for accurate BP estimation and helped to reduce battery consumption. Results showed error below 10 mmHg for 90% of subjects compared to cuff-based measurements.	small number of subjects
DOI: 10.3390/pathophysiology30040042	Practical Application of a New Cuffless Blood Pressure Measurement Method	Gogiberidze, N. 2023	167 (64 women, 102 men)	prospective observational study	3x BP measured in seated position by a trained observer and average was used as BP input. Within 1 minute of first measurement I-lead ECG and PPG recorded for 3 min. The used device is a smartphone case. PTT calculated from ECG and PPG data.	measurement of BP in conventional way and shortly after via PPG and ECG for 3min	mean BP cuff-based:130,5/81.5 and estimated: 128,2/79,2. Mean difference was -0.05+/- 4,25 mmHg for systolic and -1.02+/-4.15mmHg for diastolic BP	Smallest error in subgroup analysis was in pre-hypertension group (less than 3 mmHg), while normal BP and hypertension stage 1 group had up to 4mmHg error. Largest error in hypertension stage 2 group of 4.2mmHg. requirements for IEEE or ESH recommendations were fulfilled. DBP showed small yet significant bias in Bland-Altman analysis thus it's not suitable for screening purposes.	selection of participants not clearly stated, reference measurement before index test may result in risk of bias
PMID: 36086617 DOI: 10.1109/EMBC48229.2022.9870890	Waveform Morphology Comparison in Wearable Blood Pressure Sensors	Gomes, E. 2022	115 (datasets)	retrospective cohort study	115 datasets were assessed for waveform suitability and millimeter-wave radar and PPG were compared to reference BP measurements for best quality in BP estimation		millimeter-wave radar waveform morphology resembled conventional BP measurements more closely than PPG
DOI: 10.1016/j.bios.2022.114072	A gold nanowire-integrated soft wearable system for dynamic continuous non-invasive cardiac monitoring	Gong, S. 2022	24 (dataset)	retrospective study /proof of concept	deformation insensitive gold nanowire foam conductor and pressure sensitive resistive gold nanowire electronic skin are used for ECG and PWV monitoring. Measurements on wrist, dorsalis pedis, carotid artery and temporal artery compared. Data was then analysed for BP estimation with a machine learning algorithm	none (dataset with cuff-based BP for comparison to the calculated values was used. )	measurements on wrist were most accurate except for when driving or during lab work (bending made results less exact). Signal from temporal artery was stable due to minimal mechanical distortion. BP results similar to commercialized products. Even during intensive sport activities it produced reliable data	performance of sensor was good during exercise due to the motion resistant architecture of the sensor.	datasets instead of human subjects (retrospective approach)
PMID: 38163041 DOI: 10.1109/JTEHM.2022.3209754	Assessment of a Calibration-Free Method of Cuffless Blood Pressure Measurement: A Pilot Study	Guo, C. 2023	32	prospective cohort study / proof of concept	color ultrasound imaging is used to measure arterial parameters, so they don't need to be assumed but the real values can be put into equations. PWV is measured by a sensor and both are combined for BP estimation using MK equation. 2 Sensors with little gap are placed on radial artery and PTT is measured as time the pulse wave takes between both of them.	subjects had arterial measurements taken by ultrasound then rested for 5 min, then had sphygmomanometer BP and proposed system BP taking turns until the sphygmomanometer was tested for the fourth time.	MAP had mean difference of -0.97mmHg and SD of +/- 3,54 mmHg thus meeting criteria of accuracy.	Accurate MAP was assessed with this method. advantage: no calibration is needed, it can be beat to beat
PMID: 33348217 DOI: 10.1016/j.compbiomed.2020.104163	A review of wearable and unobtrusive sensing technologies for chronic disease management	Guo, Y. 2021	N/A (Review)	systematic review	-	-	for now potential for future is big but many technologies fail at measuring precisely over long periods. Motion artefacts disturb signals. Power consumption and battery size affect durability. To address that approaches of model size, algorithm complexity or lower sampling rate are tested. Privacy concerns due to data uploading. User interface, practicability and therefore willingness to use the …
DOI: 10.1109/ICIT48102.2019.00022	HeartCare: IoT based heart disease prediction system	Gupta, A. 2019	20 participants for training 303 datasets for evaluation	prospective cohort study/proof of concept	algorithms (K-Nearest Neighbors, Support Vector Machine, Decision Tree, Naive Bayes and Random Forest) trained on a dataset for disease prediction. Sensors data: body temperature, ECG and pulse rate. Wearable device developed collecting sensor data	sensor data was obtained with pulse rate on finger, body temperature in closed fist and ECG on both arms. Data combined with 14 features of health records to estimate risk using 5 different machine learning algorithms	KNN and random forest showed most accuracy (88%) and KNN had lowest miss rate (8%) = highest sensitivity of 91%.	KNN performed best at classifying subjects into chance of heart disease and no chance of heart disease groups. The model was able to work on live sensor data	BP is not calculated but sensor data is directly used for CVD risk estimation
DOI: 10.1109/NCC56989.2023.10067922	PPG-based End-to-End Framework for Cuffless Blood Pressure Estimation Using CNN-LSTM	Gupta, S. 2023	220	prospective cohort study	PPG sensor measures data, which is then analysed by convolutional neural network for feature extraction and then long short term memory network for BP estimation			good accuracy was shown, giving mean error of 4,1 for SBP and 2.3 for DBP
PMID: 36781979 DOI: 10.1038/s41440-023-01215-z	Feasibility and measurement stability of smartwatch-based cuffless blood pressure monitoring: A real-world prospective observational study	Han, M. 2023	760	prospective observational cohort study	smartwatch based cuffless BP monitoring. Data was collected 4 weeks post calibration		average error for SBP was 6.8mmHg, was increased when SBP was higher before calibration.
DOI: 10.1097/01.hjh.0000836332.51137.4c	Comparison of Continuous Mean Arterial Pressure by a Wearable Cuff-Less Device against Intra-Arterial Measurements	Heimark, S. 2022	9 (ICU patients)	prospective cohort study	accuracy of MAP measured by cuff-less chest belt compared to intra-arterial line. BP estimation model was trained on non-ICU population. Sensors contained ECG, PPG and tri-axis accelerometer	ICU patients analysed for 21.5 hours in total (2 hours per patient). Chest Belt recalibrated after every change of positioning based on intra arterial values	mean difference in estimated vs. reference MAP was 3.9+- 4.2mmHg, Bland Altman bias was 2 mmHg	good agreement between estimated and measured MAP.	need of frequent recalibration
PMID: 37885101 DOI: 10.1080/08037051.2023.2274595	Accuracy and User Acceptability of 24-hour Ambulatory Blood Pressure Monitoring by a Prototype Cuffless-Multi-Sensor Device Compared to a Conventional Oscillometric Device	Heimark, S. 2023	153 (subjects, 47% with hypertension diagnosis)	prospective cohort study	PAT is used as surrogate BP measurement for non-invasive 24h-ABPM. Device placed on chest. PAT is calculated from PPG and ECG data. Needs to be calibrated first. cuff-based measurements during day every 20 min and at night every 30 min. only the BP based on PAT obtained at same time are analysed for comparability, even though they were obtained every 2min. Participants were documenting time awake…	Reference BP measurement with cuff based device. Prototype is chest belt measuring ECG and PPG as well as accelerometric and gyroscopic data.	38% of subjects were secondarily excluded due to different reasons, but mainly signal quality. PAT-based BP overestimated real BP. Results were similar for DBP. Bland Altman shows bias of 7.9mmHg for SBP for 24h, 4mmHg for daytime, 18.8mmHg for nighttime. for DBP for 24h it was 7mmHg, for daytime 3.3 and for nighttime 21 mmHg.	PAT not sufficient for BP estimation. But user acceptability was high.PAT increases when the BP decreases and vice versa, in effort a increasing BP should be met with a corresponding decline in PAT. 85% of BP errors were within 10 mmHg, mean absolute error less than 7 mmHg. SBP: 84% of error under 10 mmHg and MAE 6 mmHg. DBP: 96,5% of errors less than 10 mmHg and MAE 4 mmHg. Daily recordings were…
DOI; 10.22038/IJMP.2014.2632	Designing and constructing an optical system to measure continuous and cuffless blood pressure using two pulse signals	Heravi, M. 2014	15	prospective cohort study	PTT measured with two optical sensors, without ECG. High pass filter cut off high frequency noise and low pass filter low frequency noise. Signals were amplified to have a broader range.	PTT was measured for every participant at rest and in physical activity. BP reference was measured cuff based on left upper arm.Linear correlation between PTT and BP was basis of the calculations.	Method led to an error of9% for SBP and 15% for DBP and a difference between cuffbased and estimate BP of 13 mmhg for SBP and 14 mmHg for DBP. Blood pressure increased while PTT decreased. Constants used to calculate BP changed depending on subjects age.	systolic BP was measured more accurately than DBP. as 2 PPG sensors were used BP could be calculated at every position of the hand, bt that needed to be put into the system to be recognized. Blood density and stiffness of arterial wall were used as constants	small number of subjects
DOI: 10.1007/978-3-030-68452-5_32	A Prototype Wristwatch Device for Monitoring Vital Signs Using Multi-wavelength Photoplethysmography Sensor	Hoang Long, N. 2021	3 (all male)	prospective cohort study	sensors along radial artery of left wrist to estimate BP through PTT. BP for comparison was obtained with cuff-based sensor.	device measures at three points to determine where best signal can be obtained. 7 steps of measurements with 3 values obtained at each step . Step was relaxed, then subjects changed between valsalva maneuver and rest	there is no real validation of measurements...		no validation of measurements
DOI: 10.2196/19187	Web-Based Smartphone Algorithm for Calculating Blood Pressure From Photoplethysmography Remotely in a General Adult Population: Validation Study	Holyoke, P 2021	62	prospective cohort study	Heartbeat algorithm based on PPG obtained by pulse oximeter on fingertip. PPG data is transmitted via bluetooth to smartphone app. Sphygmomanometer measured at 4,8,12 and 16 min. Values of sphygmomanometer and PPG were compared.	reference BP measured in a controlled surrounding. PPG sensor was mounted on finger and they waited until stable signals were measured, then they connected it to the smartphone.	there was no statistically significant correlation between calculated and measured BP. results were not sufficiently accurate	PPG based measurements were not accurate enough to meet EHI criteria	Manual calibration needed through manual input of reference data.
DOI: 10.1109/PICST47496.2019.906148	Portable device for monitoring blood pressure	Honcharuk, A. 2019	-	concept study	wrist type sensor with actuator to create pressure on artery and sensor to capture pulsation on artery walls. Piezoelectric actuator and optical sensor. Compression of artery with 10-20 mmHg above BP , then gradually decreasing. Pulsation deforms membrane of sensor corresponding to SBP, moment of sharp weakening of pulsation to determine DBP	-	wasn't tested, only proposed	-	isn't actually cuff-free and it's not tested in this paper
doi:10.3390/jcm9030723	Cuffless Single-Site Photoplethysmography for Blood Pressure Monitoring	Hosanee, M. 2020	N/A (Review)	Review	literature published between jan. 2010 and jan. 2019, analyzing reliability of single-site PPG based approaches --> 25 papers retrieved	-	PPG integrated with other modalities such as ecg to obtain PTT, PAT or PWV for BP estimation. Also multi-site PPG measurements can be analyzed. Majority measured on finger. Many studies used large cohorts for calibration of their tool but less people for actual validation. Often only normotensive patients were included in these studies
DOI 10.1109/SMC.2018.00689	Feasibility Study of Dual-PPG Sensors for Blood Velocity and Pressure Estimation	Hsiao, C. 2019	52 (44 male, 8 female)	prospective cohort study	dual PPG sensor with data transmission via bluetooth. PTT is calculated and regression analysis with other physiological parameters performed for BP estimation.	ECG based and PPG based estimation of heart rate is evaluated at rest. PPG is measured on thumb and wrist and oscillometric BP is measured for comparison. Different sensor positions were tested.	PTT from finger to deltoid including BMI into calculation led to smallest error wit 7.7+-8 mmHg for SBP and PTT from finger to wrist showed smallest error for DBP with 4.27+-5.5mmHg	values were within the accepted range of the AAMI	language/writing style
DOI: 10.1109/ICSENS.2013.6688176	Skin-surface-coupled personal health monitoring system	Hsu, Y. 2013	-	concept study	silicone pressure sensors mounted on the skin (above an artery) measure delay times between waveforms at different body locations deriving pulse wave velocity for assessment of arterial stiffness.	sensors were attached with 20mm distance on the wrist and in another setting on the carotid artery	PWV on wirst was 5.9m/s and on neck 5.1m/s	high-fidelity blood pressure waveforms were detected and PWV was calculated. No BP estimation took place	no BP estimation
DOI: 10.1109/TRANSDUCERS.2019.8808644	A Blood Pressure Monitoring Device with Tactile and Tension Sensors Assisted by a Machine Learning Technique	Huang, K. 2019	23	prospective cohort study	tactile sensing array and tension sensor consisting of conductive polymer film and flexible electrode pairs. Tonometry method for measuring blood pulse-wave signal measurement. Measurement on radial artery	experiment with a force gauge: resistance change of sensing element was measured showing pressure-resistance measurement of sensing element. resistance decreased under small pressure. Afterwards 23 participants were tested and compared to cuff based BP. 1236 datasets were recorded 80% for training regression model and 20% for testing the model	11 characteristic features of blood pulse-wave signal were extracted and BP calculated with regression algorithm. 83% of SBP and 87% of DBP were within 5 mmHg error margin. 99% of SBP and 100% of DBP were within 15 mmHg error margin.	highly sensitive tactile sensor combined with machine-learning algorithm of regression model shows accurate BP predictions.
DOI 10.1109/JSEN.2014.2329676	A New Image Blood Pressure Sensor Based on PPG, RRT, BPTT and Harmonic Balancing	Huang, S. C. 2014	30 healthy subjects 21-27 years	prospective cohort study	method based on waveforms being similar to measurements. PPG sampled at fingertip. PPG is then put into computation algorithm to estimate BP	test in laboratory conditions. Calibration of algorithm with constant values of 5 subjects, then PPG data was obtained from 30 subjects. Measures were combined to omron (conventional cuff based BP)	SBP: average difference 1.37mmHg. Standard deviation 7,6 mmHg DBP: average difference -1,4 mmHg, Standard deviation 6 mmHg.	Results are within agreements of AAMI for standard medical devices.	aim was to implement it into smartphone which isn't a wearable technically
DOI: 10.1109/TBME.2018.2865751	Noninvasive Cuffless Blood Pressure Estimation Using Pulse Transit Time and Impedance Plethysmography	Huynh, T. H. 2019	15 (healthy, age 29+-5, 10 males 5 females)	prospective cohort study	IPG detects changes in arterial volume and dimension. only light contact needed to produce electric potential fields. less sensitive to misplacement than PPG. PTT calculated from IPG. IPG = arterial impedance of peripheral arteries, which is directly affected by the cross sectional area. Sensor at wrist and index finger. Impedance inversely related to BP. To determine SBP and DBP two points of pu…	subjects had cuff-based BP monitor fixed on upper arm. IPG sensors were placed on wrist and finger of same arm. Waveforms recorded for 20 seconds, data was smoothed using filters and then used to estimate BP. Three pairs of sequential measurements from proposed and reference device were done. Accuracy was also tested during handgrip maneuvers	Impedance changed appropriately to changes in cuff-based BP measurements. Yet magnitude of PTT changes were different. Comparing method to most cited PTT models it showed fewer errors. RMSE (root mean square error) for SBP was within 8,5+- 0,9 mmHg, for DBP was 5+- 0,7 mmHg.	method was shown to be more accurate than earlier PTT models. DBP was more accurate than SBP. PTT shown to be insufficient for BP estimation on its own. Additionally locations of sensor placement tested showed that bracelet line provides strong signal with high impedance variation as radial artery is close to surface. It could be moved 1 cm horizontally and 2cm vertically still measuring high qua…	healthy subjects, none with hypertension were tested.
PMID: 31312808 DOI: 10.1109/BIOCAS.2018.8584783	Continuous Blood Pressure Monitoring using Wrist-worn Bio-impedance Sensors with Wet Electrodes	Ibrahim, B. 2018	3	prospective cohort study	BP calculation from PTT, using wrist worn impedance sensor on radial and ulnar artery. Sensor data is cleaned from motion artefacts, then features are extracted and then via a Regression model (AdaBoost) BP is calculated. 90 features are extracted from PTT, time duration and amplitude of Bio-Z signals. Bio-Z decreases during the arriving pressure pulse i.e. when blood volume increases signifying …	3 subjects were monitored for 80min in total. To estimate accuracy of the obtained PTT values, ECG and PPG signals and cuff-based BP were also collected. 7 trials were performed. Subject seated on bike, arm extended. Each trial started with cycling for 5 min, then 4 min of data collection to capture normalisation of BP	mean absolute error for DBP was 1.71mmHg, standard deviation 2.46mmHg. for SBP MAE was 2.57mmHg and Standard Deviation 4.35mmHg.	comparing this method to PPG based methods this one showed more accurate results. These were based on the use of multiple sensors on the wrist to minimize errors.	only 3 subjects
DOI 10.1109/TBCAS.2019.2946661	Cuffless Blood Pressure Monitoring from an Array of Wrist Bio-Impedance Sensors Using Subject-Specific Regression Models: Proof of Concept	Ibrahim, B. 2019	10 (healthy, 7 males, 3 females, ages 18-30)	proof of concept	2x2 bioimpedance sensors placed on wrist arteries, one on radial and one on ulnar artery. PTT is obtained from these sensors. After filtering different characteristics and features are extracted for analysis through AdaBoost regression model. Average of 8 seconds /10 beats is taken to reduce errors. Subject specific models are trained with samples from each subject	four Bio Z signals were measured on wrist, electrodes on radial and ulnar arteries. ECG from chest and PPG signal from finger were measured simultaneously, as well as cuff based BP monitor using finger pressure cuff. Participants exercised for 5min, then rested 4min, meanwhile data was collected. This was repeated 5 times. Eventually 3min were collected at rest.	correlation coefficient of 0,77 for DBP and 0.86 for SBP. RMSE of 2.63mmHg for DBP and 3.44 mmHg for SBP. Regression model was compared to other models like support vector, random forest or decision tree, it was best performing among them.	accurate results were shown by the study. They showed individual approaches at estimating the BP to be successful (selecting different features depending on the subject), and that a non-linear regression model is more accurate.	limited range of age, only healthy subjects. Data was only obtained at rest with exact placement of sensors. Wet electrodes were used, which aren't suitable for long term use due to skin irritation and drying out.
PMID: 35013376 DOI: 10.1038/s41598-021-03612-1	Cuffless blood pressure monitoring from a wristband with calibration-free algorithms for sensing location based on bio-impedance sensor array and autoencoder	Ibrahim, B. 2022	4 (20-25 years)	prospective cohort study	sensor with 3 columns of 6 sensors for IPG	to train system sensor data and reference BP were simultaneously collected. Multiple trials of 7.5min each of BP maneuvers were repeated i.e. handgrip exercise and cold pressure test (submerging hand in ice water).90 min of each subject was collected divided among 12 trials and in 4 sensing locations (refixing sensor on wrist but placing it a little different every time). BP estimation using AdaB…	Correlation coefficient for DBP of 0,8 demonstrating high accuracy. Mean error 0,2 mmHg. For SBP correlation coefficient of 0,79. 99% of errors for DBP are under 15 mmHg, 94% under 10 mmHg and 69% under 5 mmHg. For SBP 96% arer under 15 mmHg, 86% under 10 mmHg and 60 under 5 mmHg.	Results are consistent with grade A according to british hypertension society standards showing good performance in BP estimation. as AdaBoost is machine learning method it can adapt continuously not needing specific calibration	same author and similar topic as 61 and 62
DOI: 10.1109/ICIEV.2012.6317436	Development of a noninvasive continuous blood pressure measurement and monitoring system	Islam, M. 2012	test 1: 3; test 2: 6	prospective cohort study/concept study	transmissive PPG sensor on finger is used to detect volume changes. Change in resistance is proportional to change of blood volume and BP.	system was calibrated. Test 1: BP was measured by sphygmomanometer and developed system (once each...). Test 2: on 6 subject PPG was obtained on ring finger, middle finger and thumb as well as with sphygmomanometer.	estimated BP was close to sphygmomanometer results	Pressure was in agreement of American National Standards. Amplifier needed to be calibrated for every different subject.	it was measured only once per subject
DOI: 10.1109/ICECE.2018.8636725	Design and implementation of non-invasive continuous blood pressure measurement and monitoring system using photoplethysmography	Islam, M. A. 2019	1	concept study	PPG peak detection algorithm proposed. Transmissive PPG sensor on fingertip. Sensor data amplified, then peak detection algorithm used to find max. and min. of PPG signal corresponding to SBP and DBP	PPG-based BP compared to sphygmomanometer, both obtained for 30min.	PPG signal was weak, yet measured BP was within agreement of american standard showing an error of 4.5mmHg		1 subject, how BP is estimated from PPG signal explained in more detail
PMID: 36713001 DOI: 10.1093/ehjdh/ztac021	Wearable cuffless blood pressure monitoring devices: a systematic review and meta-analysis	Islam, S.M. S. 2022		systematic review and meta-analysis	systematic literature search was performed, then two reviewers screened titles and abstracts. They defined validity as a mean bias of SBP and DBP of less than 5 mmHg	-	430 studies were identified of which 16 were eventually included in the analyses. These studies included 15 devices and 974 participants. Most studies used PPG sensors. Different algorithms were implemented for BP estimation, only three studies described them. Most sensors were prototypes not being commercially available.	cuffless methods: PPG, ECG, ballistocardiography, microelectromecahnical sensors, magneto-plethysmography, bioimpedance, ultrasound image processing and mobile phone sensors. All of them can be used for estimation of PTT, PWV and PAT. It remains unclear which sensor is superior for validity. Studies using PPG and ECG performed better in general than those only using PPG.	comparability of studies was limited as they used different protocols and reference devices. Mostly data was generated among healthy subjects in a clinical setting., so there's a lack of applicability on everyday life.
DOI; 10.2196/22436	A Comparison of Blood Pressure Data Obtained From Wearable, Ambulatory, and Home Blood Pressure Monitoring Devices: Prospective Validation Study	Islam, S.M.S. 2020	20 (healthy, normotensive)	prospective cohort study	in ambulatory setting 24-hour and 7day BP were measured using wearable and ambulatory and wearable and home BP devices respectively. Home BP was measured 3 times each day (morning, afternoon and evening)	participants received wearable BP monitor and 24h ambulatory BP monitor	Mean bias between wearable and ambulatory was 0.5 mmHg for SBP and 2.24mmHg for DBP. Mean bias between wearabel and home device was -12,7 mmHg for SBP and -5.6mmHg for DBP	wearable device compared well with gold-standard ambulatory device over 24 hours. However there was a systematical difference of wearable measurements and home BP measurements suggesting that the home device systematically underestimated BP.	way of measuring with the 'wearable' isn't further explained. subjects were healthy, and only a few subjects were tested. no hypertensive patients included
DOI: 10.3390/ nano13050852	Wearable Two-Dimensional Nanomaterial-Based Flexible Sensors for Blood Pressure Monitoring: A Review	Ismail S.M.A., 2023	N/A (Review)	systematic review		-	piezoelectric: electrical signals are generated by deformation of non-centrosymmetric materials. High sensitivity, low limit of detection, fast response time, good stretchability, good linearity, and broad detection range are some of the desirable properties to realize wearable BP monitor	mentioned types of sensors: 1) combination of ECG, BCG, electronic sensors: only SBP measured but with good correlation to conventional device 2) piezoelectric pressure sensor: values in agreement with cuff based values 3) ultrasonic sensor patch and piezoelectric composite: comparable values to cuff BP 4) piezoresistive e-tattoo: long-term wear, good skin adhesion thus good biocompatibility. Cha…	goes into detail on the materials of sensors, not so much on method of calculating BP
DOI: 10.30880/ijie.2021.13.01.021	Methodological Role of Mathematics to Estimate Human Blood Pressure through Biosensors	Jegan, R. 2021	6 (young, healthy)	prospective cohort study	PPG clip for fingertip (transmissive PPG), three ECG electrodes built into finger rings. Data is amplified and filtered. Using Peak of ECG and PPG signal the PTT is determined. Regression model for BP estimation. Using measurements from standard device a slope correlating BP and PTT can be calculated/developed by machine learning algorithms.	commercially available BP meter (sphygmomanometer) and sensor data were collected from 17 subjects to train algorithm. Test was performed on 6 healthy subjects	proposed method had error rate of 5.32% for SBP and 4.7% for DBP estimation		results weren't that detailed and no discussion in paper
DOI: 10.1109/ICICCS53718.2022.9788464	Internet of Things (IOT) based Patient health care Monitoring System using electronic gadget	Jenifer, M. 2022		concept study	GPS for tracking patients location. Global system for mobile used to transmit data. Temperature sensor, oxygen sensor, heart beat sensor are all included as well. BP sensor: Tonometry technique is used. Arduino uno microcontroller reads data input from sensor and connects it to smartphone. GPS is used to locate patient in case of emergency and in this case alerts are sent to doctor and emergency …	-	-	no tests were run. The system was only proposed	writing style/language
DOI: 10.1109/TBME.2018.2871638	Wearable Devices for Precision Medicine and Health State Monitoring	Jeong, I.C., 2019	N/A (Review)	systematic review	-	-		oscillometric BP: manually, auscultatory detection of oscillations when releasing a cuff. PTT: velocity depends on several factors incl. BP. Measured using ECG and PPG. Devices need to be calibrated as other influences apart from BP also play a role.
PMID: 28324936 DOI: 10.1109/EMBC.2016.7590777	A preliminary study on multi-wavelength PPG based pulse transit time detection for cuffless blood pressure measurement	Jing, L. 2016	10	prospective cohort study	PTT from two multi wave PPG sensors was compared from PTT from ECG and PPG sensor. reason behind multi wave approach is idea that arteries lay in different depth depending on person and multiwave light can penetrate every depth of it. Signal acquisition see 'Intervention'. Data was analyzed using Matlab.	10 healthy subjects age 24.4+-1.8 had reference BP measured with a finger cuff and brachial cuff. ECG on both arms and PPG sensor on fingertip. Subjects were seated, signals obtained for 30sec , handgrip exercise for 2 min	Comparable correlation of both measuring techniques for SBP, multi wave PPG was better than infrared PTT using ECG and PPG	both tested systems showed similar results. light-skin interaction varies from person to person. multiwave approach was a bit more accurate than only infrared.	only SBP measured
DOI: 10.1097/01.hjh.0000914772.06168.6b	Comparing Blood Pressure Measurements between a Novel Cuff-Less Earphone-Type Device Based on Green Reflected Photoplethysmography and a Standard Cuff-Based Sphygmomanometer	Kanai, D. 2023	60 (20 healthy, 40 hypertensive)	prospective cohort study	earphone-type BP monitor using PPG with green light was compared to sphygmomanometer	BP was measured with both devices in static situation, when BP was rising and falling and were reproduced after one month.	mean absolute difference between the two was 5.8mmHg for SBP and 5.3mmHg for DBP in healthy subjects. In hyertensive group it was 7.8mmHg for SBP and 4.4mmHg for DBP.	PPG device was better at detecting correct BP in healthy group than in hypertensive cohort	measuring or calculating of PPG signal isn't described further
DOI: 10.1115/ISPS2017-5441	A continuous opto-electronic sensor for blood pressure monitoring with real-time system	Kao, Y.H. 2017	10 subjects (9 male, 1 female), aged 23–30	Experimental validation study	Comparison with commercial BP monitor (OMRON); PPG-based signal processing with algorithmic BP estimation	Use of a cuffless, continuous opto-electronic BP monitoring device with mobile interface	Max error ±6 mmHg (SBP), ±2 mmHg (DBP); within AAMI limits	Device achieved stable and accurate BP estimation; suitable for real-time, continuous monitoring	Small sample size; limited age/gender diversity; requires initial cuff-based calibration
DOI: 10.3389/fcvm.2022.945726	Artificial intelligence in cardiology: Hope for the future and power for the present	Karatzia, L. 2022	N/A (review paper)	Narrative review	Summarizes applications of AI/ML/DL in cardiology using existing literature and case studies	Broad implementation of AI in ECG, echocardiography, CMR, CTA, SPECT, wearables, etc.	High diagnostic accuracy across multiple modalities (e.g. CNN AUC > 0.9 for LVEF, AF detection)	AI shows major promise in enhancing diagnosis, risk stratification, and monitoring; already FDA-cleared tools in use	Ethical concerns, data bias, generalizability issues, overfitting, and need for regulation
https://doi.org/10.1161/HYPERTENSIONAHA.120.14742	Management of Hypertension in the Digital Era	Kario, K. 2020	N/A (Review / conceptual framework)	Narrative review / position paper	Overview of wearable BP monitoring technologies, validation studies, and digital strategies	Wearable BP devices (oscillometric, tonometry, PPG, PTT, bioimpedance); AI integration; remote monitoring	Wearables can accurately detect BP patterns (e.g., nocturnal HTN, surges); early studies show validity vs. standards	Wearables + AI enable “anticipation medicine” for early intervention; personalized BP control possible	Lack of standardization/validation for some devices; limited long-term outcome data; user tech literacy varies
DOI 10.1109/I2MTC.2015.7151320	Non-invasive Blood Pressure Measurement by Pulse Wave Analysis Using FBG Sensor	Katsuragawa, Y. 2015	3 healthy male subjects (avg. age ~22.6)	Experimental validation study	Pulse wave measurement with FBG sensor; BP estimation via PLS regression	Single FBG sensor placed on radial and brachial arteries; compared with OMRON cuff	High correlation (R > 0.9 for SBP); average BP error < ±5 mmHg — meets AAMI/BHS standards	Accurate, cuffless, non-invasive BP estimation; unaffected by individual variation; simpler than PTT-based systems	Very small sample size; only young healthy males; lacks diverse/clinical population
DOI: https://doi.org/10.22377/ajp.v12i03.2621	Methods for Continuous Non-invasive Measurement of Blood Pressure: Pulse Transit Time – A Review	Kaur, H. 2018	N/A (Review article)	Review	Overview of PTT-based methods for cuffless BP monitoring using ECG, PPG, and BCG; comparison of models and denoising techniques	Focus on regression models linking PTT (from ECG–PPG or PPG–PPG) to BP; wearable and cuffless system concepts	Multiple models (linear, non-linear, log, multivariable) show potential; reported MAEs often <5 mmHg	PTT-based methods promising for continuous, comfortable BP tracking; challenges in calibration, sensor accuracy, and motion artifacts remain	No clinical trial data; lacks standardized evaluation; heavy dependence on initial calibration and subject-specific tuning
DOI:10.14419/ijet.v7i2.11.11009	Wearable sensors for monitoring vital signs of patients	Kaur, P. 2018	N/A (overview / concept paper)	Technological overview / literature-based review	Review of vital signs (BP, HR, Temp, RR, SpO₂) and corresponding wearable sensor technologies; system examples	Describes wearable systems using PTT for BP, pulse sensors for HR, temperature sensors (LM35/TMP112), piezoelectric and pressure sensors for respiration, and pulse oximeters for SpO₂	Wearable sensors enable real-time, continuous monitoring and telemedicine; low-cost, non-invasive, remote capability	Integration of multiple sensors into a single system is feasible; valuable in emergency care and home monitoring	No clinical validation; purely technical description; lacks performance data or accuracy benchmarks
DOI 10.1109/CCAA.2018.8777528	A comprehensive study on blood pressure measurement techniques	Kaushik, P. 2018	N/A (review / comparative study)	Comparative review (direct vs. indirect BP methods)	Overview and comparison of conventional (cuff-based) and cuffless (PTT-based) BP measurement techniques	Focus on PTT-based methods using ECG + PPG; compares linear, quadratic, and neural network models	PTT correlates well with BP; cubic regression and dicrotic notch features improve estimation; MAP can be estimated from ECG-PPG delay	Cuffless PTT-based BP estimation is promising for continuous, non-invasive monitoring; accuracy depends on signal processing	No original experimental data; lacks validation studies or clinical trials; overview remains theoretical
DOI: 10.3390/bioengineering10010027	Advancement in the Cuffless and Noninvasive Measurement of Blood Pressure: A Review of the Literature and Open Challenges	Khan Mamun, M. M. R. 2022	N/A (Review)	Systematic literature review	Review of 65 selected studies (2010–2022) on cuffless BP estimation using biomedical signals + machine learning/deep learning	Use of PPG, ECG, BCG, SCG, bioimpedance, ultrasound for BP estimation; evaluated ML/DL models incl. hybrid networks	Deep learning (e.g., CNN, LSTM, ANN) generally outperformed traditional ML but lacked generalizability and validation	Cuffless BP estimation promising but faces major challenges: standardization, calibration, clinical deployment	No model/device meets clinical standards (AAMI/BHS); overfitting, black-box models, small/biased datasets
DOI: 10.1016/j.hfc.2021.12.003	Framework for Digital Health Phenotypes in Heart Failure: From Wearable Devices to New Sensor Technologies	Khedraki, R. 2022	N/A (Framework- & Review-Artikel)	Narrative review and framework proposal	Classification of digital health tools in heart failure into 4 digital phenotype levels; analysis of relevant trials and technologies	Use of wearables, implantable sensors, smartphone apps; data sources include PPG, ECG, SCG, bioimpedance, piezoelectric ultrasound	Mixed results from clinical trials; CardioMEMS showed reduced HF hospitalizations; some apps improved QoL; most wearables lack strong evidence	Introduces 4-tier digital phenotype model (from patient-reported outcomes to advanced substrate monitoring); aims to tailor tech to HF subtypes	High heterogeneity in HF populations; limited standardization; variable study designs; generalizability concerns
DOI: 10.1109/JBHI.2022.3172514	DeepCNAP: A Deep Learning Approach for Continuous Noninvasive Arterial Blood Pressure Monitoring Using Photoplethysmography	Kim, D. K. 2022	942 subjects from MIMIC-II database (374.4 hours of PPG/ABP recordings)	Experimental study using retrospective dataset + deep learning model development	ResUNet + attention-based skip connections + self-attention to estimate continuous ABP waveform from PPG	Cuffless BP estimation using only raw PPG signals; no handcrafted features required	MAE: 3.40 mmHg (SBP), 1.75 mmHg (DBP); satisfies AAMI & BHS standards; classification accuracy for hypotension/hypertension ≥ 91%	Enables accurate, real-time ABP waveform prediction from PPG alone; promising for clinical/wearable use in ICUs and general wards	No external validation; limited evaluation on arrhythmias; needs testing under motion/artifact conditions
https://doi.org/10.1002/adhm.201900109	Soft Wearable Pressure Sensors for Beat-to-Beat Blood Pressure Monitoring	Kim, J. 2019	7 healthy subjects (1 subject tested with 3 sensors for reproducibility)	Experimental study with human subjects and device comparison	Fabrication of soft capacitive sensors using wrinkled gold films + microridged structures; compared to FDA-approved Clearsight device	Sensor placed on wrist (radial artery), records beat-to-beat BP; calibration and validation against Clearsight during different breathing patterns	High correlation (R²: SBP 0.765, DBP 0.902, MAP 0.839); Bland-Altman bias −0.05 ± 2.09 mmHg; within ISO/AAMI limits	Demonstrated real-time, accurate, beat-to-beat BP tracking; sensor is robust, fast (<10 ms response), and suitable for ambulatory monitoring	Compared to another NIBP device (not gold standard); small, healthy cohort; needs arterial catheter validation
DOI 10.1109/ITCS.2010.5581266	Cuffless and non-invasive estimation of a continuous blood pressure based on PTT	Kim, Y. 2010	34 subjects (aged 10–50, divided by age group; tested on treadmill)	Experimental prototype validation	Wrist-worn device using ECG and PPG to estimate systolic BP via pulse transit time (PTT); reference: patient monitoring system	Multisensor wearable (ECG, PPG, temperature, fall detection) with wireless transmission (ZigBee); evaluated during motion (treadmill)	SBP estimation error within ±7%; heart rate detection error ~1%; BP results approach commercial standards after calibration	Prototype shows feasibility of cuffless BP estimation for continuous u-healthcare; low-cost, multi-parameter design	Limited to systolic BP only; moderate accuracy; performance under motion/artifact stress not fully validated
https://doi.org/10.1515/teme-2017-0113	Development of bioimpedance sensing device for wearable monitoring of the aortic blood pressure curve	Koiv, H. 2018	53 in-vivo patients	Experimental validation + system design study	Multi-frequency bioimpedance spectroscopy (1–200 kHz) using 4-electrode setup on radial, axillary, and thoracic arteries; validated against invasive pressure catheter and tonometry (SphygmoCor)	Wearable prototype with flexible guarded electrodes and real-time impedance measurement unit; also used gelatin-based physical phantom for testing	Clear beat-to-beat impedance waveforms; good correlation with aortic pressure waveform; system shows <0.5% measurement error and good repeatability	Bioimpedance spectroscopy is promising for non-invasive aortic BP monitoring; flexible electrodes and multi-site measurements improve signal quality	Motion artifacts, electrode-skin contact instability, limited human testing; phantom artery not yet fully optimized (e.g., conductivity issues)
DOI: 10.1038/s41371-022-00675-z	Wearable blood pressure measurement devices and new approaches in hypertension management: the digital era	Konstantinidis, D. 2022	N/A (review article)	Narrative review	Review of wearable BP measurement technologies (oscillometric wrist/finger cuffs, PPG/PTT, tonometry); analysis of device validation and future perspectives	Overview of commercial and experimental wearable BP devices (e.g., Omron HeartGuide, CareUp, Aktiia) with techniques like oscillometry, PPG/PTT, tonometry	Some devices meet ANSI/AAMI/ISO accuracy standards (e.g., Omron HEM-6410T); others (e.g., smartphone-based) show variable results; need frequent calibration	Wearables enable detection of BP phenotypes (e.g., masked HTN, nocturnal BP surges); potential for personalized care & remote monitoring	Many devices not yet clinically certified; PPG-based systems sensitive to motion and require calibration; lack of universal validation protocols for cuffless tech
https://doi.org/10.1038/s41569-020-00445-9	Integration of novel monitoring devices with machine learning technology for scalable cardiovascular management	Krittanawong, C 2021	N/A (Review)	Narrative review	Review of wearable and implantable monitoring devices and integration with machine learning; discussion of biosignal acquisition, clinical applications, and regulatory challenges	Devices include ECG patches, PPG-based smartwatches, implantables (CIEDs), bioimpedance monitors, phonocardiograms, and multi-sensor systems; machine learning applied for diagnosis and risk prediction	ML-enabled systems show high accuracy in specific studies (e.g., LINK-HF: 88% sensitivity, 85% specificity for HF hospitalization prediction); wearable ECG/PPG systems show promise in AF detection	Integrated, real-time, multimodal monitoring + ML enables personalized care and early detection (HF, arrhythmias, ischemia); still limited by noise, validation, regulatory, and privacy issues	Limited clinical validation in real-world settings; ML often lacks interpretability ("black box"); variable accuracy across populations; ethical and data ownership concerns
DOI: 10.1016/j.heliyon.2022.e11698	Noninvasive blood oxygen, heartbeat rate, and blood pressure parameter monitoring by photoplethysmography signals	Ku, C. J. 2022	524 waveform sets (MIMIC-II DB); ~20 real-world test cases (healthy subjects, aged 20–30)	Experimental device development and validation using open clinical data + real-world testing	Blood pressure estimated from PPG waveforms using empirical formulas (R-PTT-based); evaluated with both single and double-peak waveforms	Self-developed PPG-based wearable device (MAX30101 + Arduino Nano BLE) measuring SpO₂, HR, and BP without ECG	Double-peak PPG: DBP error ±4 mmHg, SBP error ±23 mmHg Single-peak PPG: DBP error ±7 mmHg, SBP error > ±40 mmHg (not usable)	Double-peak PPG improves BP accuracy; system promising for wearable application; challenges with waveform variability and generalization	High SBP error in single-peak waveforms; limited real-world testing; device validated only on ICU database + small young cohort
DOI 10.1109/JSEN.2021.3055245	Fiber Bragg Grating-Based Pulse Monitoring Device for Real-Time Non-Invasive Blood Pressure Measurement - A Feasibility Study	Kumar, N. V. 2021	35 subjects (19 male, 16 female; age range 20–70)	Experimental feasibility study (clinical + technical validation)	Beat-to-beat BP measurement using FBG sensors placed over radial artery; compared to intra-arterial (IA) probe (gold standard)	FBG-based wearable sensor (FBGPM) with custom clamp and 3 sensors; initial 10s calibration via mercury sphygmomanometer; real-time data acquisition via LabVIEW	SBP accuracy: 89.95%; DBP accuracy: 94.2% (within ±10 mmHg vs. IA probe); continuous real-time waveform tracking achieved	Demonstrates non-invasive, real-time, beat-to-beat BP monitoring with high correlation to invasive method; robust to noise, suitable for clinical use (e.g., OR, ICU)	Bulky clamp design; not suited for infants/children; requires per-user calibration; limited motion testing
DOI: 10.1007/s12265-022-10314-0	Wearables in Cardiovascular Disease	Kumar, S. 2022	N/A (Review)	Narrative review	Review of wearable technologies (PPG, ECG, BCG, SCG, BI, accelerometry); assessment of clinical use cases, sensor modalities, device validation, and implementation challenges	Consumer & clinical-grade wearables (smartwatches, patches, rings, clothing) using sensors for HR, HRV, SpO₂, BP, arrhythmia detection, and activity monitoring	PPG-based wearables show strong HR/SpO₂ accuracy; some BP monitors approach clinical accuracy; ECG patches improve AFib diagnosis; bioimpedance useful for volume status; multi-sensor platforms emerging	Wearables support continuous, remote cardiovascular monitoring; potential to reduce hospitalizations and personalize care; regulatory, privacy, and motion artifact issues persist	Variability in signal quality, skin tone effects (PPG), limited validation, device-specific accuracy, motion artifacts, and data privacy concerns
https://doi.org/10.1039/d3sd00201b	Blood pressure measurement techniques, standards, technologies, and the latest futuristic wearable cuff-less know-how	Kumar, S. 2024	N/A (tutorial review)	Comprehensive review/tutorial	Detailed classification and comparison of invasive, cuff-based, partial cuff-based, and cuffless BP measurement techniques, including validation standards	Covers sensors based on PPG, ECG, bioimpedance, piezoresistive, piezoelectric, capacitive, triboelectric, and machine learning-based systems; includes commercial and experimental wearables	PPG-based, capacitive, and piezoresistive wearable devices show promising accuracy (e.g., errors < ±5 mmHg in SBP/DBP); some meet ISO/AAMI/IEEE standards	Future BP monitoring likely to rely on multimodal, flexible sensors integrated with AI and IoT; standards are evolving but clinical-grade validation still lacking in most cuffless devices	Cuffless systems require individual calibration, suffer from motion artifacts, and lack long-term clinical validation; current market devices often unvalidated
https://doi.org/10.1016/j.sna.2021.112582	Development of electrical transduction based wearable tactile sensors for human vital signs monitor: Fundamentals, methodologies and applications	Kumar, V. S. 2021	N/A (Review)	Technical review	Review of tactile pressure sensor technologies (piezoresistive, piezocapacitive, piezoelectric, triboelectric) for measuring BP, HR, RR, Temp, and SpO₂	Focus on wearable sensors for BP and HR using electrical transduction; design/fabrication of flexible tactile sensors with optimized microstructures	Ideal sensors for BP/HR should work in 30–190 mmHg (4–25 kPa) range; piezoresistive and capacitive sensors identified as most suitable for continuous, noninvasive BP/HR monitoring	Emphasis on developing soft, biomimetic, conformal sensors with high sensitivity, stability, and linearity; identifies key challenges for clinical accuracy	Lacks clinical trial data; review is primarily technical/materials focused; no real-world validation or population studies included
DOI 10.1109/ICCED51276.2020.9415821	Blood Pressure Measurement using in Wrist PPG and ECG	Kusumah, I. H. 2020	5 test cases (comparison with digital BP monitor)	Experimental prototype development and validation	Use of wrist-based PPG (pulse sensor) and ECG (AD8232) with NodeMCU ESP8266 for BP estimation via PTT/PIR; real-time data sent to Ubidots cloud	DIY wearable prototype using Arduino/NodeMCU, two sensors (PPG, ECG), and IoT dashboard for BP, HR, SpO₂ visualization	SBP and DBP within ~5–10 mmHg of digital monitor in 5 tests; BPM closely matches commercial device; real-time cloud output successful	Demonstrates feasibility of low-cost, wrist-based BP monitoring using PPG + ECG; supports real-time IoT-based monitoring	Very small sample size; only basic comparison with consumer digital BP device; lacks statistical analysis or clinical validation
https://doi.org/10.1111/jch.13499	Validation of two watch-type wearable blood pressure monitors according to the ANSI/AAMI/ISO81060-2:2013 guidelines: Omron HEM-6410T-ZM and HEM-6410T-ZL	Kuwabara, M. 2019	HEM-6410T-ZM: 85 participants (mean age: 58.8 ± 11.6 yrs) HEM-6410T-ZL: 85 participants (mean age: 54.9 ± 12.0 yrs)	Clinical validation study (according to ANSI/AAMI/ISO81060-2:2013)	Same-arm sequential BP measurements using wrist-worn Omron watch devices; compared with reference mercury sphygmomanometer readings; two-device comparison	Two watch-type oscillometric BP monitors (Omron HEM-6410T-ZM and HEM-6410T-ZL) tested for accuracy in sitting position with wrist at heart level	HEM-6410T-ZM: SBP error −0.9 ± 7.6 mmHg, DBP −1.1 ± 6.1 mmHg HEM-6410T-ZL: SBP error 2.4 ± 7.3 mmHg, DBP 0.7 ± 7.0 mmHg Both fulfilled ANSI/AAMI/ISO accuracy criteria	Devices are the first wrist-wearables validated to ANSI/AAMI/ISO standards Suitable for daytime BP and masked hypertension monitoring May provide practical alternative to ABPM in real-world scenarios	Wrist circumference range is narrow and excludes some users Wrist must be held at heart level for valid readings; no motion condition testing
DOI: 10.23919/MIPRO55190.2022.9803582	Fast Cuffless Blood Pressure Classification with ECG and PPG signals using CNN-LSTM Models in Emergency Medicine	Kuzmanov, I. 2022	dataset with 12000 instances	prototype development and validation	long short term memory for analysis of datasets used with aim of analyzing injured people. Instances contain Arterial BP, PPG and ECG signals	LSTM is supposed to detect normal and hypotensive group in experiment one and differentiate between normal, prehypertensive and hypertensive in experiment 2. 85% of datasets used for training 15% for testing.	accuracy of best model 0,76 in first experiment and 0,66 in second experiment (trouble in distinguishing pre- from hypertensive)	classification model for BP estimation to be embedded in sensors.	not BP measurement/calculation itself but interpretation is tested
DOI 10.1109/CSPA52141.2021.9377302	Non-Invasive Blood Pressure and Heart Rate Sensing Using Photoplethysmogram Sensor	Lahil, N. I. F. M. 2021	6	Prototype proposition and Validation study	PPG fingertip sensor for BP and HR calculation	reading of fingertip sensor was compared to conventional system. Readings taken several times a day. Measurements were taken while resting and after exercise	accuracy was different for every user and was worse when hand wasn't held still	even small hand movements lead to errors	participants were analysed one by one no general results available
DOI: 10.1016/j.irbm.2022.09.003	MonEco: a Novel Health Monitoring Ecosystem to Predict Respiratory and Cardiovascular Disorders	Lazazzera, R, 2023	-	Proposition paper	smartwatch and smart glove for sleep monitoring connected to tablet application. eCardio = CVD risk prediction platform based on Framingham and Score Studies.	Smartglove: measures respiration and heartbeat using PPG and SpO2 as well as accelerometric data.	Based on the Framingham heart study(PMID: 24084292) and the Systematic Coronary Risk Evaluation (SCORE) Project (PMID: 12788299) a risk assessment tool called eCardio was developed, it's a questionnaire, doesn't integrate other data
DOI: 10.3390/s19112557	A New Wearable Device for Blood Pressure Estimation Using Photoplethysmogram	Lazazzera, R. 2019	two datasets: LDB = 5 males (34+-4 years) and TDB = 44 subjects (67+-13 years)	Validation study	smartwatch using two oximeters (PPG), data preprocessed and filtered to remove motion artifacts. PTT measured. BP estimated using linear regression analysis. Calibration for every user is needed once.	smartwatch compared to two oscillometry-based devices available on the market and sphygmomanometer. First part conducted in laboratory setting with 5 healthy subjects, reading BP in static body position. Second part in clinical setting with different ethnicities, different health status. Measuring with wrist at heart level	Correlation factor for SBP 0,79 and for DBP 0,814, AAMI standards for error and SD were only reached for DBP but not SBP	AAMI Standards only for DBP met. SBP only had average error within accepted range but not SD. Lack of SBP estimation was similar in other devices the smartwatch was compared to	only tested at rest, model is calibrated on a constant HR
PMID: 31613778 DOI: 10.1109/TBCAS.2019.2946875	A Multi-Functional Physiological Hybrid-Sensing E-Skin Integrated Interface for Wearable IoT Applications	Lee, K. 2019	not stated	Proposition paper	three input devices. 8 healthcare signals: e-skin sensor, electrodes, LED and photodiode for detection of pulse wave, respiration and skin temperature. BP was assessed by PTT peak detection. For calibration a conventional BP measurement needs to be performed in advance.	for BP measurement the fingers needed to be put on PPG sensor. compared to Omron (sphygmomanometer)	Correlation coefficient for BP (a.e. SBP but not stated) 0,975. Max. error 8,1 mmHg and SD 4.7mmHg		more about technical aspects of integrating multiple sensor data
DOI: 10.1109/BIOCAS.2018.8584776	Continuous Peripheral Blood Pressure Measurement with ECG and PPG Signals at Fingertips	Lee, K.M. 2018	1 (later several examinees are stated but not how many of them)	Proposition paper	ECG on wrist and finger and PPG sensor for fingertip, PAT measurement. ECT was estimated with linear model	PAT measurement was compared to cuffbased BP for reference. measurement mostly at rest, a few during 'simple exercise'	Correlation coefficient for SBP 0,83, for DBP 0,62. Mean absolute difference for SBP 6.75, for DBP 6.08	SBP measurement was more accurate than DBP. Accuracy stated to be grade C according to IEEE standard.	unclear how many subjects were tested, laboratory conditions no hypertensive patients
DOI: 10.1109/IEDM19574.2021.9720662	Wearable Pulse Wave Sensor and Interface for Real-Time Dynamic Blood Pressure Monitoring	Li, H. 2021	16	proposition paper	10x10 array piezoelectric sensor proposed, obtaining pulse waveform. mechanical pulse wave is transferred into electrical signal. Analysis by convolutional neuronal network for BP estimation.	sensor was tested on carotid artery, radial artery and brachial artery. Pulse wave was collected to train the deep learning model. BP was compared to sphygmomanometer values	pulse waveform was different for every location. radial signal was stronger. Quality factor Rhoch 2 was greater than 0,98	Results in good agreement with cuff-based BP	no full validation yet, only laboratory conditions not many results stated.
Electronic ISBN: 978-1-55752-466-9	Wearable Smartwatch based on Optical Fiber for Continuous Blood Pressure Monitoring	Li, L. 2016	15 (aged 22 to 62)	proposition	smartwatch optical fiber obtaining PTT. Sensor contains liquid capsule and fiber adapter to sense pulse signals. liquid capsule supposed to eliminate position drift and misalignment.	BP monitored with proposed sensor and sphygmomanometer	error for SBP 0,93+-3,97mmHg, error for DBP -3,07+-2.69mmHg. Correlation coefficients for SBP 0.67 and for DBP 0,71.	results in agreement with AAMI standards for DBP and SBP	laboratory setting only 15 subjects no health status stated (same problems as the other studies had..)
DOI: 10.1109/JSEN.2020.3027919	Continuous and Accurate Blood Pressure Monitoring Based on Wearable Optical Fiber Wristband	Li, L. 2021	17 (19-40 years, 3 males, 14 females)	proposition and validation paper	wearable blood pressure monitoring wristband based on optical fiber. Skin vibration signal detected by optical sensor and PTT obtained. BP estimation model based on data of 45 subjects and tested on 17 subjects.	BP data using sphygmomanometer and pulse waveform using wrist sensor were used on 45 subjects to collect data. For validation 17 subjects had wristband and sphygmomanometer placed and PTT, SBP and DBP were measured. one subject had BP assessed for 3 min every 2 hours for a day. Another experiment measured BP during exercise on one subject	mean deviation within 1 mmHg = high sensitivity and stability. Maximum absolut error 4 mmHg for DBP and SBP. SD for error was 2.39mmHg in SBP and 2.62mmHg for DBP. Correlation coefficient 0,9 for SBP and 0,82 for DBP	in stiffer arteries PTT decreases as pulse waves are propagated faster. Accuracy within limitations of AAMI standards and grade A according to BHS standard. Skin color had no influence on results	accuracy of BP estimation during exercise was not stated.
DOI: 10.1007/s42765-021-00121-8	Wearable Alignment-Free Microfiber-Based Sensor Chip for Precise Vital Signs Monitoring and Cardiovascular Assessment	Li, L. 2022	4	proposition paper	optical microfiber in a liquid sac filled with glycerol to measure signals from neck, arm and wrist or chest.	pressure response was tested placing different pressures on the sensor and response time is measured as well. For another experiment 2 subjects monitored after exercise (squatting)	11ms response time, 48ms recovery time. exercise led to more blurry pulse waves suggesting that elastic recoil of the vessels might have been altered.	alignment free sensor for pulse signal monitoring.	they don't talk about BP estimation or its exactness
DOI: 10.1186/s43074-023-00099-z	Automatic and continuous blood pressure monitoring via an optical-fiber-sensor-assisted smartwatch	Li, L. 2023	105	proposition and validation paper	wrist type sensor: pulsation propagates along vessels = pulse wave. Pulse signal is detected by optical fiber sensor and photodetector converts it into electrical signals. Neural network was used to train estimation model. sensor connected to cell phone displaying the measured BP. Liquid capsule to extend sensor area	70% of the data was used for training of model and 30% for testing. smartwatch on left wrist measured BP in real-time. For comparison sphgmomanometer was worn on upper right arm. To test in ambulatory settings one subject wore sensor for 24hours leading to 0mmHg difference for SBP and 4mmHg for DBP.	error SD for SBP was -0,35+- 4.68 and for DBP 4.07mmHg. Correlation coefficient for SBP 0,89 and for DBP 0,92.	Results Within agreement of AAMI and BHS grade A
DOI: 10.1115/1.4051183	Measurement of blood pressure via a skin-mounted, non-invasive pressure sensor	Li, S. 2021		proposition	skin-interfaced pressure sensor is combined with sensor of PWV. Linear relationship between BP adjusting for changes in the elasticity of arteries. Measurement above radial artery on wrist. Finite element analysis is used to study linear relationship between pressure sensor and BP		coefficient of proportionality depends on different parameters which are difficult or impossible to measure as they vary inter individually and in different locations of one person.
PMID: 37566652 DOI: 10.1126/sciadv.adh0615	Monitoring blood pressure and cardiac function without positioning via a deep learning-assisted strain sensor array	Li, S. 2023	3	proposition paper	Sensor array consisting of 6 strain sensors placed on the wrist is combined with deep learning neural network. Sensor detects skin deformation due to the pulse wave and convert them into resistance changes, thus the pulse wave can be monitored. To analyze the waveform a deep learning algorithm has been developed based on supervised convolutional neural network. BP as well as cardiac function para…	signals were collected from 3 individuals without precise positioning of sensors. At same time BP was measured using CNAP system. 6000 sets of pulse data were obtained. 80% of it were used for training the model, 20% for testing it. subjects were asked to perform Valsalva maneuver to simulate different BPs	high sensitivity, high linearity, fast response (40ms) and fast recovery time (80ms). mean difference and standard deviation were 0,045+-3.235 for SBP, 0,221+-3,101 for DBP and .0162+-2.652 for mean BP.	high precision and reliability. By using 6 sensors, the exact placement is less important as one of the sensors is always in the correct spot.	only tested on 3 subjects...
DOI: 10.1002/smll.202103734	Recent Advances in Multiresponsive Flexible Sensors towards E-skin: A Delicate Design for Versatile Sensing	Li, W. 2022	N/A (Review)	Narrative Review			sensors transduce stimuli into electrical responses like resistive, potential or capacitive signals or non electrical signals e.g. optical or magnetic.	combining different sensors is an upcoming topic	reviews mostly how these sensors are built/constructed
DOI: 10.1109/BSN51625.2021.9507020	Noninvasive continuous blood pressure measurement with wearable millimeter wave device	Liao, C. 2021	120 (79 men, 41 women, ages 20-67) were included, only data from 73 was interpreted	proposition and research study	millimeter-wave radar sensor above radial artery for BP estimation. Pulse waveform is sensed to calculate BP. Calibration from reference BP needed. No tight contact needed	BP with sensor and reference tool: double finger cuff CNIBP monitor on same arm. Measurements in seated position, arms at heart level	mean error for SBO 1.7mmHg SD 5,59mmHg, for DBP mean error 2.85mmHg, SD of 5.57mmHg	AAMI standards were not met based on broadness of tested subjects but results were accurate enough to lie in the limits of agreement the standard asks for.	placement is sensitive even when no close skin contact is needed, only laboratory settings tested
DOI 10.1109/JSEN.2021.3062189	Low-Power High-Sensitivity Photoplethysmography Sensor for Wearable Health Monitoring System	Lin, B 2021	9	proposition and validation paper	Reflectance PPG sensor with green LED light for fingertip measurements for continuous health monitoring. lower power consumption due to PPG signal intensity depending light intensity. Data is passed through amplifier and filter	9 volunteers were tested for 10 times with 30 sec breaks in between. For comparison sphygmomanometer obtained BP.	accurate monitoring of heart rate (not BP!!)		only Heart rate was obtained, not the BP!
Doi: 10.1016/j.xcrp.2021.100541	Wearable sensors and devices for real-time cardiovascular disease monitoring	Lin, J. 2021	N/A (Review)	Review	research on flexible sensing technology for CVD prevention.	-
DOI: 10.1109/EMBC.2014.6943855	Interoperability of wearable cuffless BP measuring devices	Liu, J. 2014	-	position paper	IEEE P1708 draft standard for wearable cuffless BP measurement devices proposes guidelines for manufacturers to validate objective performance of products. ISO/IEEE 11073 standards are there for improvement of interoperability of BP devices.
DOI: 10.1109/TBME.2018.2874957	Multi-Wavelength Photoplethysmography Enabling Continuous Blood Pressure Measurement With Compact Wearable Electronics	Liu, J. 2019	experiment 1: 20 healthy subjects, experiment 2: 20 (10 hyper- and 10 normotensive) experiment 3: 4 patients during coronary angiography	proposition and experimental validation paper	PTT sensor with multi-wave-PPG (MWPPG) is developed. Associating wavelength dependent penetration depth of light in the skin to reconstruct depth-resolved PPG therefore extracting time difference between pulse arrival in capillary and arterial layers is used to track systemic vascular resistance. PPG data of the different wavelengths was different due to depth of penetration and therefore the obs…	seated and performing different maneuvers BP was measured (deep breathing, Valsalva). They were monitored by lead-I ECG, impedance cardiography, continuous BP cuff based with a finger cuff and MWPPG. in experiment 3, subjects measurements were compared to intra-arterial BP during coronary angiography	MAD between reference and estimated BP was: 1.86mmHg for SBP, 1.49mmHg for DBP, 1.38mmHg for MBP in normotensive subjects and 2.48mmHg for SBP, 1,22 mmHg for DBP and 1.37mmHg for MBP in hypertensive subjects. SD for SBP was 2.85 mmHg and for DBP was 1.75mmHg	MWPPG sensors can be used to track SVR changes by measuring arteriolar PTT. Results in agreement of AAMI standard.
DOI: 10.1109/JBHI.2020.3004032	PCA-Based Multi-Wavelength Photoplethysmography Algorithm for Cuffless Blood Pressure Measurement on Elderly Subjects	Liu, J., 2021	22 (elderly i.e. > 65 years)	proposition and experimental validation paper	principal component analysis (PCA) is incorporated into multi-wavelength PPG algorithm with the aim to reduce motion artifacts. 30 sec of MWPPG signals are used for determining one set of BP readings. Motion artifacts are reconstructed and can thus be detected in the pulse wave. Calibration for each individual. MBP is calculated from pulse wave data and SBP and DBP are then calculated from the MB…	reference BP obtained by auscultatory method. Measurements performed before and after 2-hour rehabilitation exercises.	mean difference and standard deviation less than 5 mmHg and mmHg respectively for SBP and DBP	meeting AAMI requirements.	onl 22 subjects, no follow up. BP values of subjects in their testing set were very closed to those in calibration set --> deviation of BP not tested.
	The Cuffless Blood Pressure Measurement with Multi-dimension Regression Model based on Characteristics of Pulse Waveform	Liu, S. 2019	10 healthy males, 20-29 years old.	proposition and experimental validation paper	PPG sensor and Multi-dimension regression model used for BP estimation.	after resting for 5 min, they were asked to do exercise (ride a fitness bike) to rise BP at least 20 mmHg. cuff-based BP was obtained as a reference. PPG and ECG sensor collected data meanwhile. Experiment was repeated 5 times.	using multi-dimension regression model to analyse parameters of pulse wave for BP estimation proved to be better than only using PTT
DOI: 10.1109/SMC.2017.8122636	Using impedance-plethysmography technique for cuffless blood pressure measurement	Liu, S. H., 2017	20 (healthy, 10 male, 10 female, 21,8+-1,9 years)	proposition and experimental validation paper	Correlation coefficient for DBP of 0,8 demonstrating high accuracy. Mean error 0,2 mmHg. For SBP correlation coefficient of 0,79. 99% of errors for DBP are under 15 mmHg, 94% under 10 mmHg and 69% under 5 mmHg. For SBP 96% are under 15mmHg, 86% under 10mmHg and 60 under 5mmHg.	ECG, PPG and IPG as well as cuff-based BP were measured before and after riding a fitness bike for 20min or until the BP was elevated by at least 20mmHg	Correlation coefficient for PTT measured via IPG was 0,79 so it aws higher than PTT estimatad from PPG (0,489)	IPG sensor is less susceptible to motion artifacts, only slight skin contact is needed and it can be made out of soft material so not disturbing the user	only young subjects around 20 years old
DOI: 10.1109/JBHI.2023.3278168	Cuffless Blood Pressure Measurement Using Smartwatches: A Large-Scale Validation Study	Liu, Z. 2023	3077	prospective cohort study	large-scale cuffless BP dataset named CAS-BP is constructed. Benchmark for evaluation cuffless BP measurement methods is developed. Protocol designed according to AAMI standard for better generalizability. 6-channel signals incl. ECG, PPW and multi-wavelength PPG simultaneously recorded using smartwatches. Follow-up experiment lasting a month	ECG, MWPPG and PPW signals collected simultaneously by smartwatch. Reference BP measured with mercury sphygmomanometer. Every day 3 measurements were made: cuff-based BP, 5min data acquisition with smartwatch and another cuff-based BP. Data was collected on four days within one month. data was preprocessed by bandpass filters. Characteristic points of the curves were dectected for signal analysis…	best calibration based model using adaBoost algorithm had estimation error of 2.31+-9,57mmhg for SBP and SVM algorithm had estimation error of 1.33+-6.34mmHg for DBP. calibration free models: Best by AdaBoost had error of -0,71+-13.04mmHg for SBP and SVM had error of -0,29+-8,78mmHg for DBP. Calibration based model was best at estimating normotensive subgroups BP and worst for stage-2 hypertensio…	Measurements on young and healthy subjects generally led to more accurate results thus generalizability of studies only performed on these subpopulations may not be applicable to the broad public. As performance is better in these young and normotensive cohorts, studies made only on these subjects and not following the demanded BP distribution of AAMI standards are probably too optimistic. Older …	only basic algorithms for BP estimation were applied. BP interventions were excluded from study, study was only investigating one month, so no long-term follow up. Recordings in controlled environment with manually controlled signal quality
DOI: 10.1109/ACCESS.2020.3019138	Fiber Bragg Gratings for Medical Applications and Future Challenges: A Review	LoPresti, D. 2020	N/A (Review)	Narrative Review			FBG sensor: by causing a distributed interference between wave propagation through a structure changes through strain, i.e. the pulse wave can be sensed. For BP estimation pulse wave analysis is made determining PTT to retrieve estimation of arterial stiffness and the waveform. Sensors have been built into wearables, directly attached to the skin or embedded into probes in contact with skin. Puls…		big parts of review are about completely different topics than BP or vital signs in general
DOI: 10.3390/s18082414	Wearable Health Devices - Vital Sign Monitoring, Systems and Technologies	LoPresti, D. 2020	N/A (Review)	systematic review		-		chest straps, adhesive patches or t-shirts with embedded electronics are possibilities to obtain set of different data. Common problems are skin irritation, motion artefacts, discomfort, damageability/limited durability, price, data security
https://doi.org/10.1002/adfm.201504560	Flexible Piezoresistive Sensor Patch Enabling Ultralow Power Cuffless Blood Pressure Measurement	Luo, N, 2016	1	proposition and experimental validation of a prototype	epidermal BP pulse (piezoresistive sensor) and 3 ECG combined sensor to extract beat-to-beat BP through pulse transit time. Measuring site is radial artery.	ECG and epidermal pulse signals are measured from which PTT (time between peaks in both waves) is derived. Correlation between PTT and BP is calculated using the Hughes equation. One time calibration performed using sphygmomanometer. Results were later compared to conventional BP measurements.	movements of wrist or pressure on the sensor lead to temporal signal loss but monitoring is resumed within a few seconds.		no real validation only tested on one subject
https://doi.org/10.1002/adhm.202100577	Soft Wearable Healthcare Materials and Devices	Lyu, Q. 2021	N/A (Review)	Review	not stated	-		combining different sensors can give a more comprehensive picture of the human health condition. Some sensors combined vital sign monitoring with metabolite-monitoring. There were approaches made to use biochemicals such as glucose as biofuel for these sensors. Another approach is using the biomechanical energy of movement or solar energy to power sensors. Common issues with skin-like and lightwe…
DOI: 10.1109/ICACCCN51052.2020.9362985	IOT Based Patient Health Monitoring Portable Kit	Maduri, P. K. 2020		proposition paper	a kit for monitoring vital signs like EMG, EEG, heartbeat, pulse rate, temperature, BP, sO2 and glucose levels is connected to an Arduino mega via Wi-Fi. Goal is to connect patient with caregivers, giving them access to measurements				lack of quality in language
, DOI 10.1109/EHB55594.2022.9991506	A Cardiovascular Model for the Development of Mathematical Algorithms for Non-invasive Continuous Blood Pressure Determination	Mahrova, V. 2022		proposition paper	a model is proposed to determine BP dependencies on hemodynamic parameters				no full access to the paper
DOI: 10.46338/ijetae1022	Continuous Blood Pressure Estimation in Wearable Devices Using Photoplethysmography: A Review	Medina, A. 2022	N/A (Review)	Review	58 papers selected			PPG use LED reflection or transmission. Light spectrum can be divided into three components (red, green and blue), each with different response when interacting with tissue. Typical placements are forehead, earlobe, wrist, torso or fingers. Preprocessing aims at eliminating noise (due to ambient light, temperature and sensor position). Motion artifact is generated by body movements, thus is depen…
DOI: 10.1016/j.bspc.2022.103968	Comparison of pulse rate variability and morphological features of photoplethysmograms in estimation of blood pressure	Mejia-Mejia, E. 2022	20 (healthy, 12 men, 8 women)	comparison/prospective cohort study	PPG measured on fingers and continuous arterial BP obtained form 20	measurements were taken in a seated position in laboratory settings. Using PRV features, PPG features and the combination machine learning models were trained on BP estimation. First 12min of every subject for training, last 3min for testing.	SVR model showed more accurate results.		optimal setting, no noise, seated position, few subjects, all healthy
doi: 10.2196/jmir.8009	A Comparison and Calibration of a Wrist-Worn Blood Pressure Monitor for Patient Management: Assessing the Reliability of Innovative Blood Pressure Devices	Melville, S. 2018	20 (75% hypertensive)	validation study	Wrist cuff and radial canulation (ABP) compared.			central pressure calibration	not our topic as its cuffbased vs. intra-arterial so not cuff free/non-invasive....
doi: 10.2196/18012	Mobile Personal Health Care System for Noninvasive, Pervasive, and Continuous Blood Pressure Monitoring	Mena, L. 2020	3 (mean age 61,3years, no history of CVD or hypertension)	validation study	potential CVD is detected by recognizing abnormal BP variability. PPG sensor, machine learning. With oscillomteric method SBP, DBP and MAP were assessed. Data set from a different study using 24h ambulatory BP readings was selected. 3 older adults were tested.	Measurements simultaneously using oscillometric cuff based uppera arm device and PPG sensor on the wrist	mean error bias -7.77mmHg for SBP and -1,02mmhg for DBP. prediction accuracy was 91% for SBP and 96% for DBP. Average of DBP prediction within tolerable error based on AAMI standards. SBP was close but not under the accuracy threshold	only one sensor built into smartwatch to increase comfort for subjects. DBP estimation was within AAMI standards, SBP not yet, probably due to its higher variability	only validated on 3 subjects. only normotensive ones in calm state and under controlled environment.
DOI: 10.1002/adfm.201806388	Flexible Weaving Constructed Self-Powered Pressure Sensor Enabling Continuous Diagnosis of Cardiovascular Disease and Measurement of Cuffless Blood Pressure	Meng, K., 2019	100	proposition and validation paper	weaved self powered pressure sensor for PWV measurement. Can be used on carotid, fingertip, ankle and ear	to test prerformance pressure testing system with vibration table and high precision force gauge were used. output voltage depends on where sensor is placed. another experiment tested on human: Vitals were tracked over course of a day including during sleep. For validation100 subjects were selected at hospital 24-82 years old with different health status. Cuffbased BP was compared to sensor BP	results using these sensors were as accurate as cuff-based measurements for comparison (PWV sensor 130/63 vs. omron 129/64mmHg). Validation: discrepancy of 0,87-3,65% between prototype and cuff-based.	sensor is self-powered and able to measure BP continuously while being robust without performance degradation after 40'000 cycles.
DOI 10.1109/Ubi-HealthTech.2015.7203358	Design of electronic blood pressure monitoring system based on double filter	Meng, X. 2015		validation study	electronic sphgmomanometer is designed and filters are implemented for signal improvement				Cuff-based sensor
DOI: 10.1109/BIOSMART54244.2021.9677715	An Internet of Things Application on Continuous Remote Patient Monitoring and Diagnosis	Mia, M. 2021	-	system proposition	sensor for ECG, GPS, accelerometer, body temperature, optical sensor for BP, Biox and heartrate) clock and blood glucose, with integrated buzzer in case of off vital parameters and breath analyzer to check for CO2, Alcohol, Ammonia and Hydrogen Sulfide in the breath. Access to data username and password secured. Database stores sensor data as well as personal information, medical history etc. Sys…	BP measured with optical sensor on fingertip.	accuracy was not evaluated	Wearable device is presented with capability of monitoring vast amount of vital parameters.	was only a system proposition, not testing of the system or prediction accuracy
DOI: 10.1109/JBHI.2022.3153259	A Comparison of Wearable Tonometry, Photoplethysmography, and Electrocardiography for Cuffless Measurement of Blood Pressure in an Ambulatory Setting	Mieloszyk, R. 2022	1315 (all different ages and different health status)	prospective cohort study/validation	subjects were either enrolled in the auscultatory or oscillometric study protocol. In latter ambulatory measurements were collected between 2 lab visits. in both protocols participants were fitted with 3 devices: cuff-based, tonometric (on wrist) and optical sensing (proximal on wrist) device. optical sensor using PPG. Both devices dhad an ECG sensor as well. Accelerometer for arm movement monito…	auscultatory protocol: two in-lab visits where measurements with sphygmomanometer were obtained. Oscillometric protocol: automated cuff-based BP measured 24h/day, every 30min during waking hours and every 60min at night.	measurements from all-participants had higher SD than normotensive and young subset	in supine posture results for normotensive and younger subpopulations met criteria of AAMI standards. Tonometry cameclosest to AAMI
-	Verification of the systolic blood-pressure measurement principle by FBG sensors	Miyauchi, Y. 2012	1 (male)	system proposition and prototype test	FBG sensor: by distortion of light the grating intervals change. Wavelength is measured and the change of it is noted. Measurement simultaneoulsy in 2 places	sensor on neck and ankle. subject lying on his back. For comparison sphygmomanometer on left arm.	PWV was calculated between neck and ancle and used for BP assessment. Correlation coefficient 0,68, standard error 8mmhg.	correlation between SBP and peakt time difference was confirmed. small sdandard error.	language/writing style, few subjects
DOI: 10.46300/91011.2022.16.26	Secure and Reliable ML-based Disease Detection for a Medical Wireless Body Sensor Networks	Mohamed, M. 2022		proposition paper for improvement in data security	WBSN = wireless body sensor networks. Key concern is safety and security of sensitive patient data. Data duplicates use a lot of energy, so this system aims at deleting duplicates. data encryption to ensure that no data is lost to third parties. machine learning implemented to detect potentially harmful situations.				paper covers data security concerns and doens't discuss BP or CVD
doi: 10.1007/s12652-020-02656-x	The application of wearable smart sensors for monitoring the vital signs of patients in epidemics: a systematic literature review	Mohammadzadeh N. 2020	N/A (Review)	systematic literature review	systematic review based on PRISMA method. Search on Web of Science, Scopus, IEEE Library, PubMed and Google Scholar databases was per- formed to identify relevant studies published until June 2, 2020. Incl: werabpe sensors during epidemics for patient monitoring. Excl: books, review papers, letters, full text not in english, not during epidemics	-	277 papers retrieved --> after elimination of duplicates 178 studies remained. only 11 of those met inclusion criteria and were finally integrated into review.	helmet, watch or cuff were used for VP monitoring.	doesn't really cover our topic. Investigates studies about wearables during pandemics and doesn't go into detail about different VPs
DOI: 10.11591/ijece.v12i3.pp3166-3175	Review on hypertension diagnosis using expert system and wearable devices	MohdSani, M 2022	N/A (Review)	review	incl: scientific materials, written in english from 2015 until march 2019 --> 15 papers	-	1368 papers were retrieved from the search --> 15 of which were eventually selected for this study	most common techniques for diagnosis of hypertension was machine/deep learning, neural network and fuzzy logic. neural networks can learn dynamics of the blood pressure profile and evaluate hypertension risk based on that. One study did that using PPG sensor data. PPG ist most common method for BP measurements and wrist type devices are used most often.
DOI: 10.1007/s10527-023-10319-2	Portable health monitoring devices	Momynaliev, K. 2023	N/A (Review)	review			BP combined with other vitals can be analysed by neural networks for stress detection. Using biosignals for disease diganosis is an upcoming field developped during covid. machine learning can be used to analyse early signs/changes in vitals.
DOI: 10.1038/s41598-020-75892-y	Validation of a wearable cuff-less wristwatch-type blood pressure monitoring device	Moon, J. 2020	40	validation paper	server processed sensor data in combination with personal characteristics (age, gender, weight, height). Devices were calibrated individually for each participant. Neural network was trained using dataset by manufacturer (n=294)	participants were seated and guidet to wear wearable BP monitor on left wrist. manual BP measured on left upper arm with sphygmomanometer. New device collected PPG and ECG and generated BP baseod on neural network model.	9 participants had been diagnosed with hypertension. mean difference between sensor and comparator for SBP was 2.2mmHg and for DBP -0,2mmHg. . Correlation was 0.964 for SBP and 0,939	Generally good accuracy in SBP and DBP estimation, with higher accuracy in DBP calculation than SBP
DOI: 10.1007/978-981-99-8476-3_31	Smart Watch Assisted Multi-disease Detection Using Machine Learning: A Comprehensive Survey	Mujawar, M. 2024	N/A (Review)	review	36 papers reviewed	-		Support vector machine used for regression and classification. Its a supervised learning technique. works good for disease classification, medical imaging analysis, risk assessment and disease progression. relies on high-quality data. Logistic regression is a binary classification algorithm converting linear equations to probabilities. used for prediction of disease probabilities. assumes linear …
DOI 10.1109/SAI.2015.7237285	A personal medical device for multi-sensor, remote vital signs collection in the elderly	Munnoch, R. 2015	2	proposition paper	ECG and PPG sensor for calculation of BP, HR, SpO2, temperature, ECG and PPG. Data obtained is sent to caregiver via WiFi. AAA batteries last for 7 hours, charging via USB. PPG sensor signals are received by two reflective sensors. Algorithm assesses peak of the curve which is used for SpO2 detection and BP estimation (based on assumption that PTT is in linear correlation with BP as described in …	tests performed on 2 subjects using cuffbased BP for calibration.	PWV correlated strongly with SBP but not with DBP.		tested on 2 subjects only...
DOI: 10.1109/IECBES.2014.7047550	Blood Pressure Measurement from Photo-Plethysmography to Pulse Transit Time	Myint, C. 2014	-	proposition paper	finger PPG and wrist PPG sensors. Signals are processed (filtered and amplified) and PTT between wrist and finger signals is determined. PTT being inversely proportional to BP is then used to calculate the latter. BP results were compared to cuff-based measurement on the wrist.	PPG sensors on two locations measure PTT, cuff-based BP for reference on wrist	not tested	only proposition of a system	no validation, just proposition of a system
DOI: 10.1093/ajh/hpab095	Twenty-Four-Hour Ambulatory Blood Pressure Measurement Using a Novel Noninvasive, Cuffless, Wireless Device	Nachman, D. 2021	28 (18males 10 females; 6 with diagnosed hypertension)	prospective, comparative observational clinical trial	30 -->28 patients 18-65 years had PPG measured on wrist and cuff based BP on opposite upper arm for comparison.Calibration needed every 3 months is done before experiment starts.	cuffbased BP was obtained every 20-30min while PPG device measures every 5 sec. Patients kept an activity diary including sleeping, eating and exercise. After 24hours, participants gave feedback about comfort level of sensors via questionnaire.	87,6% of DBP and 81,5% of SBP wrist-BP were within +-5mmHg of range from ABPM results/ 95,3% of DBP and 94,2% of SBP in the range of 10mmHg. According to Bland-Altman analysis mean 24h measurements underestimated both DBP and SBP (-1,1mmhg). Daytime bias was -1,9mmHg, nighttime was smaler with 0,7mmHg for DBP and 0,4mmHg for SBP). Wrist monitor was reported as more comfortable and less disturbing.	high correlations between gold standard ABPM and sensor was found. Furthermore PPG sensor was reported to be much more comfortable. in this study only the PPG signal was used for BP estimation via PTT and wave morphology, no ECG signal was obtained	small group of subjects, only few of them hypertensive, nonoe of them were very old or obese.
doi:10.3390/s110706760	Collaborative processing of warable and ambient sensor system for blood pressure monitoring	Nakamura, M. 2011	1	proposition paper	collaborative wearable and ambient sensor synchronizing multiple wireless wearable sensors and ambient sensors. PTT is measured using transmissive PPG sensor on earlobe and ECG to calculate BP. To prove accuracy the BP was compared to cuff-based measurements.	20 measurements were made to check synchronization. subject walked for short distance, then rested	ECG, PPG, HR, PTT and BP were obtained in association with users location. synchronization error was 0.04ms		measurement on one subject, only at rest to avoid noise
DOI: 10.1109/EMBC.2018.8513065	Finger-Wearable Blood Pressure Monitor	Narasimhan, R. 2018	97	proposition and prototype validation paper	finger worn tactile sensor for BP estimation. contact pressure is measured using pneumatic bladder to press against the finger steadily. Uses principle of cuffbased BP measurement as it is used on upper arm.	4 bp measurements were made for every participant using finger wearable. Values were compared to reference BP	49 patients were randomly selected into training set, 19 into validation stet an 29 into test set. mean deviation 0,9mmHg, standard deviation 6.9mmHg. Mean error -3,2mmHg, SD of errors 7mmHg		actually thats a cuffbased sensor... though worn on finger not arm/wrist
DOI 10.1109/COMSNETS48256.2020.9027457	Non-invasive modeling of heart rate and blood pressure from a photoplethysmography by using machine learning techniques	Nidigattu, G. 2020	140	proposition and experimental examination of regression models	PPG data is collected. Reflectance method using infrared light is used on the index finger. Cuffbased BP is measured for comparison. signals were filtered and then features extracted. Random forest was used for recursive feature elimination. Regression modelling of HR and BP were carried out with non-linear and ensemble machine learning algorithms for example random forest, support vector machine…		random forest achieved better performance than other two regression algorithms.
DOI:10.1049/el.2013.3715	Ferroelectret film-based patch-type sensor for continuous blood pressure monitoring	Noh, S. 2014	3 (healthy, 27-31years)	proposition and experimental validation	ECG and BCG sensors built	sensor attached to the chest using double sided adhesive tape. reference BP with finger clip and arm cuff. Reference and sensor BP obtained simultaneously. subjects performed valsalva 6 times to induce BP change	only SBP was estimated. good agreement with reference SBP for every subject. Correlation coefficient 0,95. Errors within 5mmHg 52%, within 10mmHg 85% and 15mmHg 97%
DOI: 10.1109/EMBC48229.2022.9871653	Blood Pressure Estimation using a Single Channel Bio-Impedance Ring Sensor	Osman, D. 2022	5	proposition and validation paper	Bioimpedance (Bio-Z) sensors inject high-frequency, low-amplitude alternating current into the tissue and measure voltage potential changes due to body composition, blood flow and other parameterrs like arterial compliance. sensor is built into ring system which makes it compact. Subject specific regression models are created to estimate BP. sampled signal is sent to PC. AdaBoos regression model …	4x a six minute trial for every subject. Measurements in seated position. Start of trial with 2min of hand-gripper exercise followed by 1minute of cold-pressor test and 3min of rest. PPG sensors were used as a reference.	average of mean absolute error was 3.63, standard deviation was 2.89 and root mean squared error was 4.39.	promising results shown with deviations under 5mmHg (except for RSME). Grade A according to BHS and AAMI. new system outperformed PPG sensor.	lack of diversity among the 5 subjects.
DOI: 10.22489/CinC.2021.020	Blood Pressure Estimation Based on Photoplethysmography: Finger Versus Wrist	Paliakaite, B. 2021	36 (healthy) --> only 22 were analyzed due to issues of PPG quality in the other 14	comparison/prospective cohort study	wrist PPG signal from green LED using reflective mode and finger PPG using transmissive mode and red light. Reference BP using finger CNAP Monitor. Cold pressor test to induce BP changes. Model was trained with sensor data.	controlled temperature room, participants seated. First two trainings then 3 testings were performed. Data were used from a study on healthy volunteers	PPG based BP had small bias. Finger based models were more sensitive to in- and decrease in SBP than wrist-based but the latter were more specific.	Personalised models were better with finger than wrist signals. changes during cold pressor thest were accurately identified but the estmated BP values differed from the reference values.
DOI: 10.1016/j.cej.2022.137929	Flexible sensor based on Hair-like microstructured ionic hydrogel wiht high sensitivity for pulse wave detection	Pan, L. 2022	1	proposition and experimental prototype evaluation	hair-like microstructure is bent or angled through pressure of pulse wave. This movement is tranferred into electrical current and thus transformed into a pulsewave (very similarily to how human hair can actually sense pressure).	pulse wave was measured on carotid, brachial, radial artery and fingertip. expercises like twisting the wrist or bending the elbow were performed. Sensor also measured after exercising for 10min recording a higher pulse rate afterwards. Another experiment was measuring the pulse under static pressure from a cuff 30-140mmHg	even under high pressure, the sensor was able to detect weak pulses. up until the point where the blood blow is decreased from the cuff (and therefore the pulsewave decreases) a static pressure helps to detect the pulse waves more clearly. Measured BP was 124/76 and parallel measurement by sphygmomanometer was 123/73mmHg	key problems are deterioration fo sensitive materials and environmental pollution. in this study recycling process was developped to adress that.	key point of this study is that a cuff for constant contact pressure makes its results more accurate
DOI; 10.2215/CJN.03680320	Cuffless Blood Pressure Monitoring: Promises and Challenges	Pandit, J. 2020	N/A (Review)	narrative Review	search of PubMed, Med- line, SCOPUS, and Web of Science with mesh words of ambulatory BP, cuffless BP, continuous BP, pulse transit time (PTT), pulse wave velocity (PWV), and pulse wave analysis			ABPM are gold standard bbut cuff-based measurements lead to discomfort and interruption of sleep. Vascular unloading time technique: cuff placed on finger, cuff works as counter-pressure to obtain continuous pulse waveforms. dangers of digintal ischemia have been reported! Applanation tonometry pressure sensory placed on the artery records the waveform of central or peripheral arteries, sometimes…
DOI: 10.1109/JLT.2022.3155194	Singlemode-Multimode-Singlemode Optical Fiber Sensor for Accurate Blood Pressure Monitoring	Pang, Y. 2022	2 (one male, one female)	proposition, experimental prototype evaluation	singlemode-multimode-singlemode (SMS) fiber structure in a BP belt to monitor brachial and radial artery. as PTT is highly correlated to BP it is used in this work between pulse wave on brachial and radial artery. vibration by pulse wave causes deformation in SMS fiber sensor.	20-day pulse collection with measurements 5 times a day. for reference a sphgmomanometer was used on opposite arm. Measurements while sitting with hands on table. support vector machines lagorithm used for monitoring.	values in good consistency to measurements. results of the dual-channel BP monitoring more accurate than single-channel BP minimal SD of 0,06 and mean SD of 1.54 for dual channel and minimal SD of 0,31 and mean SD of 2.07mmHg for single channel BP	standards of AAMI were met, long-term-stability was good
DOI: 10.22489/CinC.2021.230	Control Method for Continuous Non-Invasive Arterial Pressure Monitoring using the Non-Pulsatile Component of the PPG Signal	Panula, T. 2021	1	proposition paper	new method of PPG wave analysis based on assumption that DC component is influenced by the contact pressure. cuff on finger with continuous pressure to the finger. sensor records blood flow. BP calibration through arm-cuff device.	verification of technology was done in 3 experiments: 1. measuring pressure variation induced by hydrostatic changes (lifting up or putting down the arm), device wor non finger, sitting position 2. morphology of pulse wave without hydrostatic changes and 3. MAP readings compared to a reference device.	without the control that changes in BP were based on movements they were noticed as BP-changes. device showed good correlation in BP measurement compared to conventional device (which in this case was volume clamp)	compared to traditional device the system worked well. it onyl measurd MAP
DOI: 10.1109/RBME.2022.3141877	Advances in non-invasive blood pressure measurement techniques	Panula, T. 2022	N/A (Review)	methodological/narrative review	AAMI/ESH/ISO standards released 2018, revised 2019 to uinify standards: Minimum of 85 subjects incl. 5% of BP readings > 160mmHg; 20%>140mmHg and 5% <100mmHg. These protocols are specifically intended at cuff-based instruments and should not be applied on cuffless devices or those needing calibration. IEEE has published standard for cuffless devices in 2019. they require a noticeable BP change in…		BP varies significantly between different arteries in the body. Manual measurement considered to be most accurate = gold standard. Oscillometric method (cuff based system) measuring oscillation instead of auscultating. Tonometry: pen-like device with tip placed over artery. Placing pressure on artery and sensing counterpressure through pulse. Issues: amount of external pressure needs to be consta…	challenges: due to being non invasive, they are inaccurate in a certain extent. A system may work for one group of people but can still be very inaccurate for the rest (i.e. pregnant women or children). Tonometry: sensor placement, incorrectly applied pressure. PW morphology: sensor misplacement, motion artefacts. Many studies have been tested on a small number of subjects.
Doi: 10.2196/29212	Prediction Algorithms for Blood Pressure Based on Pulse Wave Velocity Using Health Checkup Data in Healthy Korean Men: Algorithm Development and Validation	Park, D. 2021	1362 (male, over 18, no BP-medication and no alpha blockers for prostate treatment)	Algorithm Development and Validation, retrospective	data from health check up at samsung medilcal center from Jan. 14 to dec. 15 where brachial-ankle PWV calculated by PTT was obtained. PWV was measured in suppine position. using oscillometric method bilateral pressure wave on brachial and posterior tibial artery was measured. PWV was calculated. Simulateously BW was obtained. 70% of data was used for model traiing and 30% for testing. Validation …	participants provided self-assessment questionnaire including medical history, medication, smoking. Antrhopometric measurements (BMI) were taken and blood samples for lipid status, glucose, HbA1c, Creatinine and CRP were collected.	People with hypertension had higher pulse wave velocity, BMI, HR, white bloodcell count, HDL, gryglyceride, uric acid and testosterone. Underestimation occured in the younger than 60 group, overestimation occured in older than 60 group for SBP. for DBP underestimation occured in younger group but overestimation occured only in the model only using PWV for BP estimation. Influence of PWV on SBP an…	AAMI criteria were satisfied to the full extent. BHS criteria were only met by 60 years and older DBP group with class A. Model performance was better in age-based stratification, since risk of hypertension increases when subjects age. Increased stiffness of arteries (which happens during aging) leads to increased PWV. Even though model 3 included more variables it didn't perform better in BP est…	healthy participants, no patients taking medication were included. only male subjects.
DOI: 10.1109/ACCESS.2019.2942184	Cuffless and Continuous Blood Pressure Monitoring Using a Single Chest-Worn Device	Park, J. 2019	N= 30: stage I: 10 subjects; stage II: 20 subjects, stage III: 6 subjects (from groups I and II) All male, no history of CVD	proposition and experimental validation	sensor for PEP (pre-ejection-period) excluded PTT and SCG driven covariate to improve conventional PTT based BP sensing. Sensors placed on the chest both combined in a single device. ECG electrodes were added to assist in noise elimination. mobile application was built to display raw data, processed parameters and estimated BP. The trend can be displayed as well. In snippets of 10 sec ECG R-peaks…	3 stages: 1. validation of efficacy. Chest worn sensor was compared to finger-cuff (based on volume clamp method). BP changes were induced by cycling and head down tilt 2. assessment of model on new subjects with little calibration. new subjects were asked to remain still for calibration and then cycled to evoke BP changes and 3. validation for continuous monitoring. Here sensor was compared to A…	MAD in cycling group was 7 for PPT and 6.37 for PAT --> PAT performed better. Proposed model had lower MAD of 5.09. MAD in head down/up experiment was 5.01 for PTT and 5.86 for PAT so a reverse result. MAD of proposed system was 4.05 being better again. In general PTT performed better than PAT. Overall MAD was 6,89 for SBP and 3.66 for DBP. Correlation coefficient between estimate and reference f…	proposed model including seismocardiography in the algorithm performed better than univariate models using only PTT or PAT. PTT was demonstrated to be more accurate in BP estimation than PAT. Often one value e.g. PTT is used for estimation of two vital parameters (SBP and DBP), even though they sometimes change very differently. thus combining PTT with SCG amplitude made SBP estimation more accur…	young and healthy male subjects only.
DOI; 10.1007/s00542-022-05249-0	Advance continuous monitoring of blood pressure and respiration rate using denoising auto encoder and LSTM	Park, S. , 2022	datasets (2748 for training, 1400 for testing). Subjects tested: 20	proposition paper	earphone type PPG sensor measuring on the temporal artery. Data Transmission via bluetooth. denoising auto-encoder to eliminate noise is based on long short term memory (LSTM). Auto encoder is unsupervised artificial neural network. LSTM is based on recurrent neural networks which means it returns output value to the input and uses it for calculation. Thus its beneficial for sequence data. To enh…	denoising LSTM model was trained on PPG datasets (2748 in total for training and 1400 for testing). 20 subjects aged 22-72 had measurements performed during an exercise and during walking after exercise. Reference BP was obtained while seated.	MAE for test set was 0,035 -> model can effectively isolate noise. DBP average error of 4.7% and max. error of 23.36%. SBP average error of 6.54% and max. error of 21,89%	to minimise noise a eartype sensor was designed. Denoising LSTM autoencoder implemented to reduce noise further, which worked efficiently.
DOI: 10.3390/s21020485	A Flexible Pressure Sensor with Ink Printed Porous Graphene for Continuous Cardiovascular Status Monitoring	Peng, Y. 2021	1	proposition letter	flexible pressure sensor based on porous graphene was mounted on forearm and wrist. Biox, heart rate and BP were measured. BP was calculated based on PWV. sensor data was transmitted to computer for analysis.	one subject wore the sensor system while sitting at a desk. 3 arm raising experiments took place. Sensor was compared to a commercially available product.	sensor accuracy R: 0,7722. --> comparable to a commercial product		no actual evaluation, just one test run on one subject
DOI: 10.3390/bios12030139	A Flexible, Wearable, and Wireless Biosensor Patch with Internet of Medical Thins Applications	Phan, D. 2022	5	proposition and experimental validation	Biosensor patch for wearable, wireless and integrated biosensing with ioT connected healthcare platform. Multiple sensors: ECG, body temperature, GPS, body movement and BP (with a PPG sensor) are collected and transmitted to server. Users have access via mobile application where data is visualized and medical interaction is available. Emergency rescue based on GPS location is also available in ca…	ECG sensor was compared to different ECG sensor used for QRS analysis. Accelerometer monitored physical movements. Dataset with raw ECG signals and arterial BP were extracted and separated to use for SBP and DBP calculations. For final evaluation five young healthy volunteers with no history of CVDs and hypertension had ECG and BP measured. ECG waveforms where analysed for BP value using a neural…	accelerometric signals during sitting, standing and walking monitored on one day were significantly different, making a division of these three states possible. Correlation coefficient of 0,86 for SBP and 0,84 for DBP using the neural network analysis	requirements of AAMI and BHS were fulfilled. Body sensor network is based on different wearable or implantable biosensors placed on human body. health-IoT is based on that. Advantage of this sensor composition was that BP was derived from one sensor only (ECG) making it more user-friendly.	only 5 subject, all healthy, young, none hypertensive thus lack in generalizability
DOI: 10.1016/j.compeleceng.2022.108187	Noninvasive, Wearable Multi Biosensors for Continuous. Long-term Monitoring of Blood Pressure via Internet of Things Applications	Phan, D. 2022	20	system and calculation proposition and experimental validation	hard- and software design for continuous BP monitoring. Sensor consists of PPG sensor and ECG electrodes as well als impedance electrodes (IPG). Biosensors are located at the back of the wrist and the finger. ECG electrodes are placed on the chest. IPG sensors are placed on radial artery., calibration procedure and mathematical BP estimation for most suitable PTT-BP model: 5 PTT landmarks were de…	efficacy of different BP estimation models with these 5 PTT features and PAT was assessed: Feasibility of proposed model was tested with tasks like exercise: rest for 3 minutes, cycling with three different resistance levels for 3 min each with 1 min rest between the sessions then resting phase without activity for 3 minutes. long term BP monitoring was tested. 5 subjects had BP monitored for 30 …	depending on what of the 5 PTT features was look at, correlation coefficients differed èTT max had strongest correlation to SBP and DBP with -0,85 for SBP and -0,79 for DBP. Accuracy of SBP was lower than for DBP. Longterm monitoring showed differences of BP within range of +-10mmHg.	IEEE standards for BP measurement were satisfied. All PTT features that were looked at showed similar trends in relation to SBP and DBP.	normotensive and healthy subjects, again only few of them were included and 'long-term' monitoring was only a month and tested on only 5 subjects. There the 24 hour variability wasn't tested either.
DOI: 10.1016/j.pcad.2018.12.007	Advances in Health Technology Use and Implementation in the Era of Healthy Living: Implications for Precision Medicine	Philips S. 2019	N/A (Review)	review		-	many apps and sensors available, but majority of them haven't been scientifically reviewed. For CVDs: ECG sensors for arrhythmia detection and recording. BP is not included in the discussion but only mentioned as 'to be further investigated'		not our topic
DOI 10.1515/bmt-2020-6020	Single-signal noninvasive blood pressure estimation	Pielmus, A. 2020		system proposition	PPG, IPG and pulse applanation tonometry measure the pulse wave, which is modulated by BP. Changes are parametrized and fed into regression models to estimate the underlying BP. Feature extraction is performed by spectral decomposition and progressive dynamic time warping. For performance validation its compared to cuff sphygmomanometer.		baseline error of 0,62 mmg, absolute error of 4.6mmHg and SD of 5.3mmHg with spectral decomposition. Baseline error of 2.13mmHg, absolute error 5.4mmHg and SD 5.6mmHg for progressive dynamic time warping. Best quality and compliance is achieved for IPG.
DOI: 10.1515/cdbme-2020-3148	Progressive Dynamic Time Warping for Noninvasive Blood Pressure Estimation	Pielmus, A. 2020	4 (healthy, 18-33 years)	system proposition and proof of concept	Pulse wave analysis relies on unimodal PPG or IPG signals. Progressive dynamic time warping as alternative of Plethysmographic waveform which isn't relying on identifying fiducial points, thus is easier implemented, robust and flexible. applicable on different types of pulse wave signals. The higher the pressure, the faster the pulse wave propagation.	subjects sitting in a chair were measured: 3 min baseline, 20 sec Valsalva, 100sec rest, 60 sec. unpaced slow deep breathing, 60 sec rest, 30 sec squeeze right hand, 150 sec rest, 20 sec isometric squat, 100 sec rest and 180 sec baseline. ECG on the chest, PPG on right index finger, IPG on inner side of left elbow along A. brachialis. BP reference cuff based on opposite arm. System calibrated bas…	BP estimation slightly below the standardized 5+-8 mmHg. PPG seemed slightly better for estimation than IPG (marginal differences). Mean BP and diastolic BP estimation were better than systolic BP estimation.	quantifications of morphological changes allows use of a single sensors data for BP estimation (either PPG or IPG) best result of 5.4+-5,6 mmHg is comparable to automated sphygmomanometers.	very small sample size
DOI 10.1109/MeMeA54994.2022.9856533	Feasibility of Blood Pressure Measurement through Wearable Devices: Analysis of Smartwatches Performance	Poli, A. 2022	19	prospective interventional cohort study	3 commercial smartwatches measurements were compared to results from a sphygmomanometer as reference.		BP could be tracked with certain precision using the wrist worn devices. Omron heart Guide resulted in most accurate results among the three smartwatches considering the systolic BP and Samsung Galaxy Watch 3 was most precise for DBP.
DOI; 10.1038/s41598-019-52710-8	Blood Pressure Estimation Using On-body Continuous Wave Radar and Photoplethysmogram in Various Posture and Exercise Conditions	PourEbrahim, M. 2019	43 (healthy, 40-65 years, 52% male)	experimental validation	continuous wave radar sensors placed on the sternum, PPG sensor on left earlobe and ECG electrodes on the chest. Measuring sites were selected as they are less influenced by movements. CWR: oscillator emits high-frequency wave through the body, sensor measures reflected power. with PPG and ECG data PAT parameters are measured. cuffed sphygmomanometer is used for reference. Band pass filter remove…	ECG, PPG and CWR signals were measured simultaneously. Session 1: all 43 at 3 positions, six min. sitting, six min. standing, six min in supine position. Session 2: 26 of the subjects from Session 1 were randomly selected. handgrip for 2min following 1min rest. Cycling with three different levels of resistance for 2 min each with 1 min rest. recovery when subjects sat on bike without activity. Sp…	lowest PEP obtained in supine posture. Sitting and standing PEP was very close. in increasing exercise, PEP fell and returned to normal values during recovery. PTT: negative trends with respect to exercise thus related BP increased.	calculating PTT (by removing PEP from PAT) leads to more accurate BP estimation (improvement of 10% compared to calculations based on PAT). CWR can actually monitor aortic movements and can give insight in central elastic aorta monitoring removing peripheral vasomotion-induced inaccuracies.	mechanism of CWR isn't really explained
DOI 10.1515/bmt-2012-4264	Continuous non-occlusive blood pressure monitoring at the sternum	Proença, M. 2012	8	proof of concept	sensor can be integrated in a shirt is based on pulse wave velocity. as PWV is dependent on different confounders, most of all vasoconstrictors, peripheral measurements are often error-prone and need to be frequently calibrated. Therefore this study suggests a central measurement. Central PTT is obtained by ECG, phonocardiogram (PCG) and ICG (impedance cardiography). Subject-dependent PTT-to-BP c…	3 left hand grip exercises over 25 min of recording. MAP was recorded on the middle finger of the right hand. Every 18sec the aortic PTT was measured	correlation coefficient of 0,81 between chest PTT and reference MAP. percentage of estimated MAP falling within a +-5 mmg range was 76,1%, within 10 mmHg 94,9%	Results were in agreement of BHS standards, where this would be considered Grade A.	only very few subjects, short interval of time, no everyday scenario
DOI: 10.3390/bioengineering10040400	Cuff-Less Blood Pressure Prediction Based on Photoplethysmography and Modified ResNet	Qin, C. 2023	dataset of 12'000 records	retrospective cohort study based on dataset	PPG signals of the dataset were filtered and processed: they were segmented into fixed-length segments of 3-sec. to be put into the deep learning network. residual neural network correlates input directly with output. mean square root error and mean absolute rror were calculated	dataset was separated into training, validation and test set in ratio 7:1:2.	ResNet34 = baseline network achieved MAE of 7.87mmHg for SBP and 4.51mmHg for DBP. introducing improvement module the estimation errors were decreased by 0,98mmHg for SBP and 0,62mmHg for DBP. Including all the improved modules, the MAE of the final model was 5,98mmHg for SBP and 3.24mmHg for DBP.	according to AAMI the standards were met for both SBP and DBP. also the BHS Protocol was met close to Grade A. Correlation coefficients for SBP were 0,773 and for DBP 0,851. DBP estimation was more accurate than SBP estimation. reason being is probably the larger range of SBP compared to DBP resulting in a higher prediction error.	only dataset analysis, context is lost, therefore only retrospective
DOI: 10.1109/ICSENS.2018.8589785	Wearable Blood Pressure Monitoring Based on Bio-Impedance and Photoplethysmography Sensors on the Arm	Qiu, C. 2018	5 (healthy, male, 26+-2 years)	experimental evaluation/proof-of-concept	to eliminate PEP from PAT (so to use PTT in BP calculations) a bio impedance sensor is used. Changes in the subclavian artery are measured. AC voltage is applied on the body and the current is measured through an electrode. Changes in blood flow lead to changes in the bio impedance values. ECG is collected by analog device. Two reflectance mode PPG sensors are used for Pulse wave measurement at r…	BI sensor attached to subclavian artery, PPG sensors. on left elbow and wrist and 3-lead ECG on the chest. On right arm and middle finger a reference beat-to-beat BP is measured (finger cuff and brachial oscillometer). A measurement takes 12 min. first 3 min subject seated at rest. then 3x 1min squat posture with 2min resting inbetween.	BP increased during and decreased after squats. beat-to-beat PWV shows similar trend to SBP (hinger SBP, higher PWV). Peripheral PWV (measured between elbow and wirst is higher than PWV measured between subcl. artery and elbow meaning peripheral muscular arteries have higher PWV. Correlation coefficient of 0,84 between PWV1 (more central PWV) and SBP and 0,911 between PWV2 (more distal) and SBP i…	strong correlation between PWV and BP using bio-impedance and PPG for PWV measurement.
DOI 10.1109/ICSENS.2018.8589559	Wrist Photo-Plethysmography and Bio-Impedance Sensor for Cuff-Less Blood Pressure Monitoring	Rachim, V. 2018	10 (young, healthy)	proposition and experimental prototype validation	one of key limitations in using PTT for BP estimation is that it depends on pulse wave measurement on two sites. Multimodal sensor using IPG and reflectance PPG from the wrist. linear regression prediction model implemented to determine the BP.	signals were obtained by wrist sensor and ABPM device. subjects were sitting for a recording of 8 pairs of data. 4x 10min of arm exercise took place againg with 8 pairs of recordings.	PPG sensor takes longer than IPG sensor to record same heartbeat (due to different measuring locations. r value for SBP was 0,51+-0,05
DOI; 10.1038/s41598-019-44348-3	Multimodal Wrist Biosensor for Wearable Cuff-less Blood Pressure Monitoring System	Rachim, V. 2019	10 (young, healthy)	proposition and experimental validation	multimodal single site wrist biosensor with IPG and PPG. four physiological waveforms measured simultaneously. IPG sensor measured radial impedance. PPG sensor for arterial blood volume pulse measurement ECG sensor on chest. BP reference device (ABPM). Points in the pulse wave, reflecting the DBP and the SBP were selected. PAT was defined as time between ECG and PPG and PTT was defined as time be…	each subject had 5s of cuffed BP measurement taken. three arm-exersise interventions were tested: handgrip with dumbbells with resting pauses in between. Every session lasted 20min with 3 BP signals collected for every session.	IPG base point PTTs had weaker correlation to BP than the IPG peak point based PTT. Peakt point PTT however correlated well. PAT highly correlated with SBP (-0,83+-0,17) but correlation with DBP wasn't as good (-0,63+-0,14). The best working feature of the PTT curve was used in the two BP models. The model performing better used six points from the arm-exersise intervention for model fitting, whe…	a greater number of calibration points is recommended to have a more accurate BP estimation. The suggested system combined PTT and impedance measurement of the artery with a one-calibration point BP model.	small sample size, homogenous, only laboratory conditions, no long term experiment.
DOI: 10.1109/JSEN.2021.3059864	Unobtrusive Cuffless Blood Pressure Monitoring Using Soft Polymer Sensor Array with Flexible Hybrid Electronics	Rachim, V. 2021	8 (normotensive, young, 6 male 2 female)	feasibility study	sensor device named multiPANI worn on the wrist has six sensors for pulsewave measurement on radial and ulnar arteries. PANI sensor detects blood vessel volume changes. Electrical resistance increases when vessel volume increases. 6 different pulse wave velocities extracted, 3 on radial and 3 on ulnary artery. Regression model for BP estimation.	Using ultrasound, the sensor was placed above the arteries. measurement in laboratory conditions. Reference BP (with fingerclamp) and PPG signals obtained simultaneously with the new sensign device. After recordings at rest subjects underwent two minute squat exercise (2x)	good agreement between multiPani and PPG sensor. R: 0,99 and 0,95 with low RMSE of 0,47 and 1.64 for pre- and post exercise measurements respectively. misplacement of 10mm leads to lower accuracy of measurements with poorer overall waveform. PWV showed to be stable. a proposed hybrid model using PWV and PWA showed best RMSE and MAD for both SBP and DBP. RMSE for SBP 3.94 and MAD 2.91 and for DBP …	results in good agreement with reference sensors data	correct sensor placement (using ultrasound) is crucial and limits applicability. Homogenous subject group, only 8 subjects, laboratory conditions, short time interval investigated.
DOI: 10.1109/ISCO.2016.7727048	IoT based classification of vital signs data for chronic disease monitoring	Raji, A. 2016	dataset of 500 values	proposition	chronic disease monitoring system for elderly patients. raw data from medical sensors is gathered (ECG, SpO2, HR, PPG, Glucose, RR, BP).This data is processed using big data techniques (HadOOp, HDFS,m Storm and Oozie) and data analysis by data mining techniques. silicon based pressure sensors for BP measurement (cuff based). Using training data a model was built and tested on different deep learn…	healthy and undhealthy vital parameters were introduced in these three algorithms and their capability of dividing between healthy and unhealthy was assessed.	algorithms capability of accurately classifying data depended on the vital parameters. for BP J48 and SVM correctly classified 95,24% of SBP values and in 100% of DBP values	J48 and SVM work better in analysing BP for healthy or unhealthy than Naive Baeysian Classification.	only used cuff-based BP estimation
DOI: 10.1007/s12274-022-4172-2	Blood pressure monitoring via double sandwich-structured triboelectric sensors and deep learning models	Ran, X. 2022	20 subject (young, 16 of them male)	proposition and validation paper	triboelectric sensor consists of tow layers: positive charge generation and negative charge generation layer. Dynamic pressure was ablied by an experimental system. Force sensor measured force applied on the sensor. pulse wave collected was converted into a digital signal. Finite element analysis was conducted. Commercial BP sensor was used as reference. Measuring site was the radial artery. Perf…	dataset was collected. Pulse signals was collected at rest for 60 sec. BP was measured using sphygmomanometer. 75% of samples were used for training and 25% for testing.	accuarcy of proposed model was 5.51 +-7,51 and %.46+-6,95mmHg for SBP and DBP respectively, which was higher than RNN and LSTM-based approaches. Adding in subjects data like age, heigt, weight and gender increased accuracy of results to 3.79+-5.27 for SBP and 3.86+-5.18mmHg for DBP. RNN and LSTM based approaches improved as well when including these values.
doi:10.1088/1757-899X/1010/1/012011	Design and integration of portable health sensors	Rasyid, M. 2021	-	system proposition	design of a real time health monitor with 5 sensors (temperature, ECG, EMG, Galvanic Skin Response and SpO2). Connected to a phone via bluetooth, measurements can be displayed. Data is sent to a cloud. Users can access their data through an e-health web application.				proposed sensor isn't 'wearable but stationary' and no BP is measured
DOI 10.1007/s11883-017-0649-y	Mobile Health (mHealth) Technology for the Management of Hypertension and Hyperlipidemia: Slow Start but Loads of Potential	Rehman, H. 2017	N/A (Review)	Review			mHealth = mobile Health = use of phones or wireless technology to support health objectives. Biosensors: early studies used the connection of cuffbased measurements and online evaluation leading to more adjustments of BP therapy
doi.org/10.1016/j.future.2019.02.032	Pervasive blood pressure monitoring using Photoplethysmogram (PPG) sensor	Riaz, F. 2019	25 (14 of which were normotensive)	system proposition and experiments	PPG signal from pulse oximeter is used for detection of BP abnormality. After denoising, peak detection is performed. Different features are extracted (rising time, falling time and peak magnitude) and put into machine learning modules for detection of BP abnormalities. Dataset used in the experiment has been collected in a military hospital (PPG signal was collected on the fingertip while refere…	-	other than in most papers where PTT or PAT is used for BP estimation, here the relation between PPG and BP was measured directly.	in the experiments, machine learning algorithms had the job determining between BP is normal or abnormal (so between two classes) which went well. weighing features based on their importance can further increase accuracy of measurements	only 'abnormal' BP is detected, system isn't designed for continuous BP monitoring
	New ways of non-invasive measuring of blood circulation parameters	Riha, K. 2010	3	proposition	ultrasound is used for tracking movement of tissue near the artery border. Initially the artery needs to be marked with a ring shaped tracker. The flow in the video sequence is calculated. Video was aquired on A. carotis comunis. Second experiment measured PWV with PPG sensor and ECG sensor and third experiment used pulse waveform analysis.	3 measuring ways: 1. ultrasound on one carotis communis artery, 2. PWV measurements were taken in a sitting position, 3-lead ECG, PPG sensor on finger and BP cuff on finger were worn for reference on 3 subjects.		three different measuring methods presented without comparison with each other	I don't understand the objecitve of this paper
DOI: 10.1016/j.bbi.2023.08.008	Wearable technologies for health research: Opportunities, limitations, and practical and conceptual considerations	Roos, L. 2023	N/A (Review)	review article	-		limitations and pitfalls of wearables: its always a compromise between data quality and battery life, item size, prize. Optical sensors work better on lighter skin or on skin without freckles or tattoos. different body sizes or skin thickness can also be a problem for wearables. studies on wearables often exclude patients on BP medication. Also other drugs for example ADHD-therapies have an influ…
DOI; 10.1016/j.measurement.2022.111211	A non-invasive heart rate and blood pressure monitoring system using piezoelectric and photoplethysmographic sensors	Samartkit, P. 2022	15	system proposition and validation	piezoelectric sensor can generate electrical signal in response to mechanical force, strain or vibration. by placing two sensors, PTT can be obtained and PWV calculated from that. As some subject-specific parameters can't be obtained non-invasively, they are treated like coefficients which are determined in the pre-calibration. proximal sensor placed at the wrist and distant sensor is held (PPG s…	volunteers are tested while sitting. PPG sensor on left arm, shpghmomanometer BP obtained for calibration and as a reference. continuour HR and BP are monitored for 60s at a time 3 times obtaining a total of 45 datasets. a second experiment on 3 volunteers was monitoring them over course of 7 days	PZt uses less energy during mesurements as no power supply is needed. Therefore sensor overheating is less common. Both using PTZ as well as PPG sensors led to continuous arterial pulse wave detection, even when hand held device was PZT instead of PPG sensor. It needed to be strapped on tight though,, which could lead to discomfort. highly accurate SBP and DBP measurement capabilities with MAD ±S…	BP measurement Grade A according to BHS and AAMI. Daily pre-calibration improves measurement accuracy	we don't know anything about the included subjects. Long-term evaluation over 1 week on only 3 subjects. This showed a frequent need of re-calibration
DOI: 10.1016/j.sna.2024.115084	Non-invasive continuous blood pressure sensors in biomedical engineering research: A review	Samartkit, P. 2024	N/A (Review)	review	papers published 2014-2023 were investigated.		BP can be measured through electronic sensors, ECG, fiber optic sensors, PPG or ultrasound systems
DOI: 10.1007/s11883-020-00889-x	Digital Health Innovations to Improve Cardiovascular Disease Care	Santo, K. 2020	N/A (Review)	Review	not stated		digital health = use of digital, mobiel and wireless technologies to support achievement of health objectives. in CVD digital health can improve diagnostics, home treatment of diseases like hypertension, assist in the development of machine learning to improve CVD risk and outcome calculators. Wearables in CVD can monitor activity, heart rhythm, BP and much more.
DOI: 10.15587/1729-4061.2022.265066	Devising a Method for Predicting a Blood Pressure level based on Electrocardiogram and Photoplethysmogram Signals	Savostin, A. 2022	dataset (12'000 records of 1'000 patients)	system proposition	BP prediciton based on PPG and ECG. Dataset with finger PPG, ECG and BP data was used. machine learning (a classifier and a regressor model) was used for processing the data.	no intervention but analysis of dataset	random Forest classifier k-neares neighbors and extremely randomized Trees Ensemble Classifier reached highes results in classification task. ERTC was slightly superior compared to RFC. Regression model for performing prediction was built using partially the ERTR. Classification of low pressure was significantly lower based on only few samples available.	BHS grade C was reached for SBP and grade A for DBP
DOI: 10.1109/MetroInd4.0IoT54413.2022.9831598	Blood pressure acquisitions with a prototypal PPG-based device	Scardulla, F. 2022	12 (healthy)	prototype proposition	2 PPG sensors and load cell sensor for BP estimation, worn on the wrist. for reference auscultatory BP was measured. When activated, sensor tightens around wrist until just above SBP, then pressure will be released. PPG signal was attenuated when blood flow was stopped	subjects sitting, cuffbased BP was obtained with reference type on left upper arm and prototype on left wrist. 14 measurements over 30-40min time.	the mean and standard deviation of systolic and diastolic blood pressure of the sample are 113.9 ±12.1 and 73.4 ±8.7 respectively. for SBP values with a mean absolute percentage error (MAPE) of 4.14 (mean 4.87 ± 6.06 mmHg) with respect of diastolic, which showed a MAPE of 7.71 (5.71 ± 7.56 mmHg)	bigger error in DBP estimation was suggested as consequence of weaker signal, making detection difficult.	cuffbased sensor!
doi: 10.2196/30051	Remote Blood Pressure Monitoring With a Wearable Photoplethysmographic Device (Senbiosys): Protocol for a Single-Center Prospective Clinical Trial	Schukraft, S. 2021	35 (25 going for coronarangiography and 10 patients on ICU)	reserach protocol	acutal study will be a single-center, single-arm prospective trial. Senbiosys device, which is a ring measuring the PPG on patients finger is compared to arterial line als the gold standard for BP estimation. Primary outcome is mean bias for SBP, DBP and mean BP between invasive and noninvasive BP.	devices are worn for 10-15min per patient.	not mentionned as its just a protocol	-	just a protocol not the acutal study
DOI: 10.1097/MBP.0000000000000615	Remote blood pressure monitoring with a wearable photoplethysmographic device in patients undergoing coronary angiography: the senbiosys substudy	Schukraft, S. 2022	35 (25 going for coronarangiography and 10 patients on ICU)	substudy of the single-center, single-arm prospective trial (as mentionned in 186)	3 measurements were taken with the ring sensor: one when positioning catheter, after administration of nitroglycerin and at end of coronary angiography. intra-arterial BP recordings were performed in aorta.		60% of patients were male, 88% with known hypertension. PPG signals obtained and PPG-BPM based BP estimation showed Mean differ- ence was 2.3 ± 7.0 and 0.5 ± 3.5 mmHg for SBP and DBP, respectively. More than 84 and 99% of the SBP and DBP estimates have an absolute error of less than 10 mmHg. Correlation r for SBP 0,93 and for DBP 0,94	continuous and correct BP estimation was possible. Sensor did not work on patients with very irregular pulse.	special patient group, during an intervention, lying still...
https://doi.org/10.1038/ s41569-022-00690-0	Blood pressure and its variability: classic and novel measurement techniques	Schutte, A. 2022	N/A (Review)	Review	-	-	cuffless wearables show great potential for screening and long-term management. The accuracy is still very questionable though. Usefulness hasn't been proven clinically yet. Cuffless BP devices use PTT, pulse wave analysis, PPG and applanation tonometry. As they can monitor subjects over long spans of time they can reflect acutal BP variation like no cuffbased or invasive device can. Most devices…
https://doi.org/10.1038/s41746-023-00796-w	Continuous cuffless blood pressure monitoring with a wearable ring bioimpedance device	Sel, K. 2023	10 (male, healthy)	proposition and experimental validation paper	ring shaped bioimpedance sensor is proposed. finite element model of the finger considering human anatomy was built and used for simulation. for validation a machine learning model was used ofr analysis of data from 10 subjects.	subjects were asked to make taskts to induce BP changes (cold pressor). reference through cuff based device for the finger and a upper arm cuff for initial calibration.	performance well within the range of the accuracy recommenda- tions by the American Association for the Advancement of Medical Instrumentation (AAMI) for BP devices (mean error and standard deviation, SBP: 0.11 ± 5.27 mmHg, DBP: 0.11 ± 3.87 mmHg	performance was within AAMI standards.
DOI: 10.1109/ETFA.2012.6489742	New concept to develop a safety sensor network for continuous noninvasive blood pressure monitoring	Sheng, H. 2012	-	system proposition	PTT as well as other parameters of a patient (heigt, weight, age, gender, temeprature, heart rate) are included in BP estimation tool. Different statistical methods are compared (artificial neural network ANN, multiple regression and support vector machine SVM). To obtain PTT two PPG sensors will be placed, one on ear lobe, one on fingertip. temperature sensor will be implemented as well.	-	no evaluation took place, only proposition
DOI 10.1109/IHMSC.2017.5	Design of Wearable System for Detection and Analysis of Physiological Information	Shi, P. 2017		system proposition	PPG sensor data is filtered and amplified, then transmitted via Bluetooth to mobile phone. Herat rate, HRV, respiratory rate are all calculated and displayed on the phone.				no BP measurement or estimation
https://doi.org/10.3390/electronics12071538	An Unobtrusive, Wireless and Wearable Single-Site Blood Pressure Monitor Based on an Armband Using Electrocardiography (ECG) and Reflectance Photoplethysmography (PPG) Signal Processing	Silverio, A. 2023	1	proposition and experimental validation	ECG and PPG were combined for mean arterial pressure estimation using PTT. Both were obtained for 1 min. ECG with 3 electrodes on the chest, PPG on the wrist for the test case one and ECG as well as PPG on a single upper arm for test case 2	one subject conducted experiment in stationary condition.	average PTTs for both tests had significant correlation to measured SBP, DBP and MAP.	BP measurement using ECG and PPG can be done on one single upper arm.
doi.org/10.1016/j.inffus.2019.12.008	Multi-level information fusion for learning a blood pressure predictive model using sensor data	Simjanoska, M. 2020	unclear	proposition paper	aim to predict BP based on ECG signals using multi-level information fusion methodology using a stacking procedure. Sensor and clinical data are fused, features are extractet and classified and then information is used in regression models for BP estimation. Data was gathered from different ECG sensors and a database with parallel measurements of BP with as sphygmomanometer.	ECG and sphygmomanometer measurements over a short time period	7.93± 8.16, 6.41± 7.5 and 5.72±6.69(MAE±SDinmmHg),forSBP,DBP,andMAPwhenwehave patient’s data available for training (the traditional approach). In the case of completely unknown patient’sdata(thecustomapproach),the (MAE±SDinmmHg)achievedforSBP,DBP,andMAPis16.60±11.05, 9.24± 7.85,and9.80± 8.53.Thepresented results arewithnocali- brationmethodapplied.	different models were evaluated
doi.org/10.1016/j.procs.2019.05.017	Blood pressure monitoring system using wireless technologies	Singh, B. 2019	-	system proposition	temperature and pressure sensor works on piezo-resistive technology. Goal of the paper is to develop a network capable of integrating heterogenous sensors. Pressure sensing consists of pressure sensor with an air pump for cuff inflation. Neural network for predicting BP estimation.	-	multiple trials showed readings between 110-135mmHg for SBP in healthy subjects and 150-160mmHg in hypertensive subjects.	cheap method	cuff-based BP, not much explanation of how it works
	Non-invasive cuffless blood pressure monitoring system	Singh, H. 2016	15	system proposition	PPG sensor and ECG are combined for PTT measurement. Based on that the PWV is calculated and used for BP estimation.	sensor was tested on15 subjects and compared to cuffbased device	error has been calculated for every subject individually ans was between 0,9-4,2% for SBP estimation and and between 1.1-8,4% for DBP estimation i.e. -5 bis +2mmHg for SBP and -6 bis +5mmHg for DBP	system calibration is essential, biggest issue were motion artifacts.	language/writing style
	Continuous Blood Pressure Estimation from PPG Signal	Slapnicar, G. 2018	two datasets	system proposition and evaluation/validation	PPG based BP-estimation, Wrist sensor. signal pre-processing to reduce motion artifacts and noise. Extreme changes in values are detected. During the cleaning porcess approx. 15% of data is discarded. In everyday-life datasets up to 60% of data ar discarded due to the amount of noise.Machine learning for data analysis (to derive relationship between PPG and BP). Different features of PPG cycle we…	two datasets were used for evaluation: one with 72 hospitalized patients (PPG and BP signals)--> though only 41 of these patients had data with quality high enough to be used. Second dataset was collected by an Institute in a everyday setting (wrist watch for PPG and omron cuff-based BP) including 8 healthy subjects.	in hospital setting, best machine learning algorithm reached mean absolute error of 4.9+-6.59mmhg for SBP and 2.21+-3,7 mmHg for DBP. in everyday life dataset however best machine learning algorithm reached 7.87+-7,74 mmHg for SBP and 3.84+-3.63mmHg for DBP	best results were possible when using only selected features. Results were much more accurate in hospital settings than in everyday life, even though in the latter, 60% of data was excluded due to noise in advance. DBP estimation once more was more exact than SBP
DOI: 10.1109/EMBC.2013.6610446	Wearable PWV technologies to measure Blood Pressure: eliminating brachial cuffs	Sola, J. 2013	N/A (Review)	review	-	-	-	PWV = propagation of pulse along artery. PAT: arrival time of pressure pulse at given location, typically delay of ECG. PTT: time required for pulse wave to travel from A-B. PTT =PAT-PEP. First PWV sensing devices have relied on peripheral PTT measurements. second generation were more central PTT measurements. Main advantage of second generation is reducing the need for claibration. Sensors used …
DOI: 10.1038/s41598-021-99294-w	Validation of the Optical Aktiia Bracelet in Different Body Positions for the Persistent Monitoring of Blood Pressure	Sola, J. 2022	91 (age 21-65 years, 24% with either SBP or DBP in hypertensive range and 24% in hypotensive range))	prospective interventional study, validation trial	Aktiia bracelet records optical signals at wrist, transforming them into BP using pulse wave analysis. Calibration based on upper arm cuff is necessary. Compared to manual double-blinded auscultation measurements in a representative cohort of participants, measured in different body positions.	4 visits over 1 month measuring in different body positions (sitting with the hand at heart level or in the lap, standing and lying down), 5-min aerobic exercise tracked as well. Reference bp with sphygmomanometer. Watch acquired signals of 30sec. using reflective ppg. On left arm a volume clamp device was used additionally.	acceptance rates for retained measurements = percentage of the time for which recorded signals could be analyzed for BP were highest when lying down (78%) and sitting with hand at heart level (73%). lowest acceptance rate had the readings in standing position. Standing and lying were associated with largest standard deviation for SBP and DBP. sitting hand at heart level showed most accurate measu…	The ISO81060-2 criteria were only met when sitting with the wrist at heart level.
doi:10.1136/bmjinnov-2019-000354	Wearable devices for remote vital signs monitoring in the outpatient setting: An overview of the field	Soon, S. 2020	N/A (Review)	narrative review	studies about outpatient werable vital signs monitors, only real-time moniors. Search on MEDLINE, ClinicalTrials.gov, NICE.org, Google and PubMed Central (PMC) from 1996 to June 2018	-	270 papers identified, 30 wearable monitors examined	Patch sensors, clothing monitors ( a sports bra, shirt and vest), chest strap monitors all didn't measure BP. medical wristbands however did. Wristbands were the most common sensor device.	only gives an overview over different sensor types, BP isn't covered much in the paper
DOI:10.1097/HJH.0000000000003224	Cuffless blood pressure measuring devices: review and statement by the European Society of Hypertension Working Group on Blood Pressure Monitoring and Cardiovascular Variability	Stergiou, G. 2022	N/A (Review)	review and statement by the European society of Hypertension Working Group			some cuffless BP technologies require cuff-based calibration before first use and periodically afterwards. Some other cuffless devices are calibrated solely on input of demographic data, known to correlate with BP. other sensors don't need any calibration at all. PTT is delay beween proximal and distal arterial waveform. PWA requires a single sensor only, exactness unclear as often peripheral PPG…	Sensors being based on a initial calibration with cuff-based device are BP trackers recording changes in BP based on the initial value. Validation protocols for cuff BP devices are inappropriate for cuffless devices requiring calibration. ML uses patient demographics as well as hemodynamic components to estimate BP. IEEE has issued standards for validation of cuffless sensors but is described as …
DOI: 10.1097/01.hjh.0000914056.63611.5f	Are Cuffless Blood Pressure Measuring Devices Ready for Clinical Use?	Stergiou, G. 2023	N/A (Review)	review	-	-	finger PPG waveform analysis and PAT only predicted SBP but not DBP correctly. Cuff-calibrated wristband showed that it was unable to track the drop of BP at night. another smartwatch device showed systematic bias compared to cuff BP. So many studies showed negative results when discussing whether cuffless sensors are an actual alternative to cuff based sensors. However there were also more posit…	urgent need for establishing protocols specific for validation of cuffless systems, as the standards according to AAMI and BHS are only applicable to cuffbased devices. Currently a standard from the IEEE and ISO are under development.
DOI 10.1109/ICDMA.2013.98	Design and implementation of an ultra low power health monitoring node for wireless body sensor network	Sun, F. 2013		sensor development	ultra low power ECG monitoring node is described
doi.org/10.1007/978-3-030-76066-3_1	Blood Pressure Estimation Using a Single PPG Signal	Taheri Nejad N. 2021	36 (6-80 years)	sensor proposition	wristband PPG sensor records blood volume pulse signal which is dependent on existing BP. Pre-Processing and filtering removes noise and improves signal quality. five points of interest are extracted from the wave	subjects sat relaxed wearing a smartwatch which measures blood volume pulse. via Bluetooth data was transferred to a smartphone. sensor to detect wrist position is included, so sensing only starts when arm is at heart level.	strongest correlation was 0,483 between diastolic BP and median sum of systolic and diastolic points so not a very strong correlation. when separating subjects in different age groups the highest correlation was 0,77. Using linear estimation model however, the results became better. (to verify that a second group of 11 subjects had data measured, results proved consistent with previous results). …	only a single PPG signals is necessary yet results aren't very consistent or exact
DOI: 10.1097/HJH.0000000000003428	Evaluation of the ability of a commercially available cuffless wearable device to track blood pressure changes	Tan, I. 2023	41 (32% female, 80% hypertensive)	prospective cohort study	participants had wrist wearable (Aktiia) fitted for 6-12 days. at beginning and end ABPM was obtained. ability to track BP changes was estimated.	physical examination and brief medical history was assessed. after 5 min seated at rest, automated cuff based BP was taken with a validated device. Aktiia was worn 24 hours a day, except during showers for 6-12 days. ABPM performed on first and last day measuring at 20-min intervals day and night. A second experiment aiming at tracking medication-induced BP changes asked participants to war aktii…	Compared to ABPM, Aktiia reported higher average SBP for 24-h (difference 4.9 mmHg, 95% CI [1.9, 7.9]) and night-time (15.5[11.8, 19.1] mmHg but similar daytime (1.0 [–1.8, 3.8] mmHg. Similarly, average cuffless DBP was higher for 24-h (4.2 [2.3, 6.0] mmHg) and night-time (11.8 [9.5, 14.1] mmHg;, but similar during daytime (1.4 [–0.4, 3.23] mmHg. Aktiia also reported reduced night-time dip for SB…	night-time BP decline wasn't detected accurately. medication induced BP changes weren't noticed either.
DOI: 10.1097/01.hjh.0000914048.78160.ef	Cuffless Wearable 24-Hour Blood Pressure Monitoring Versus Standard Ambulatory Monitoring	Tan, I. 2023	45 (33% female, 80% hypertensive)	prospective cohort study	cuffless BP monitor (Aktiia) was worn for 7-10 days and 24-hour ABPM was obtained at first and last day.	aktiia monitor worn for 7-10 days, 2x 24h ABPM	cuffless device reported higher systolic BP, night time dipping was underestimated	system unable of tracking diurnal BP variation
doi.org/10.1016/S0735-1097(20)34205-4	Improvement and Validation of a Novel Sphygmomanometer Based on Photoplethysmography	Tao, 2020	557 in improvement cohort and 89 in validation cohort	prospective observational cohort study	cuffless, senseless wearable BP monitor based on PPG with advanced algorithm was developed	BP values were compared to sphygmomanometer	4306 measurements of improvement cohort (IC) and 267 measurements of validation cohort (VC). mean bias for VC were 0.42±5.45 SBP, 0.16±4.17 and 0.25±3.82 mmHg DBP and MAP. Pearson’s correlation coefficient was 0.96 (p < 0.001) for SBP, 0.96 (p < 0.001) for DBP and 0.97 (p < 0.001) for MAP in VC. Validation according to AAMI was passed	reported standard deviation of the PPG sensor was below 8mmHg, demonstrating accuracy and passing validation according to AAMI	entire publication is only in abstract format. Lack of information about study cohort selection, characteristics and time of investigation. Unclear-high risk of bias
DOI: 10.1039/d3mh01999c	A flexible multimodal pulse sensor for wearable continuous blood pressure monitoring	Tian, S. 2024	18 (healthy, 13 male)	proposition and evaluation	multisensory pulse sensor using thin-film thermometry is presented. Further a wearable wristwatch is developed. BP is estimated based on machine learning algorithm. pulse pressure wave, skin temperature and preload pressure (=waring prssure) are sensed at same time. Idea of measuring temperature is, that skin temperature may have effect on vasoconstriction. 28 features were extracted with subject…		errors -0,03+- 5.56mmHg for SBP and 0.12+-3.91mmHg for DBP	taking temperature into account improved BP estimations.
doi.org/10.1115/DETC2014-35552	Optimal design and experimental validation of a new no-cuff blood pressure sensor based on a new finite element model	Tu, T. 2014	5 (20-30 years, male)	system proposition	multi-physics finite element model on vibration of radial artery on wrist to predict SBP and DBP. Strain pulse sensor is used. strain is amplified and used for BP estimation		less than 10 mmHg error making them comparable to benchmark oscillation type devices.
DOI: 10.1109/ICSENS.2014.6985394	Optimizing a new blood pressure sensor for maximum performance based on finite element model	Tu, T. 2014		system proposition	vibration of artery is detected by strain sensor. FEM model includes BP sensor, along with other anatomical structures.	measurements by sensor were compared to cuffbased BP	misplacement reduces pulse wave, making estimation harder. BP was comparable to cuff-based approach.
https://doi.org/10.1080/21548331.2019.1656991	The accuracy of blood pressure measurement by a smartwatch and a portable health device	van Helmond, N. 2019	127	prospective comparative cohort study	accuracy and precision of two cuff-less devices were compared: Everlast smartwatch and BodiMetrics Performance monitor. BodiMetrics: handheld device measuring SBP only. right index finger needs to be placed under a cap, thumb on electrode on the front and middle finger on electrode on the back. Measurement takes 30 sec. SBP is estimated through PTT. Everlast smartwatch: underlying measurement met…	two cuffless sensors were compared to sphygmomanometer. five minutes of sitting, seven sequential measurements.	average absolute differences between the Everlast watch and refer- ence were 16.9 (13.5) mm Hg for SBP and 8.3 (6.1) mm Hg for DBP. average absolute difference between the BodiMetrics Performance Monitor and the reference was 5.3 (4.7) mm Hg for systolic BP.	Everlast fitness watch not accurate enough. Bodimetrics was calibrated right before study, yet still didn't meet guidelines of AAMI. So both devices are not recommended for use in clinical setting
DOI: 10.3390/s23218877	WATCH-BPM-Comparison of a WATCH-Type Blood Pressure Monitor with a Conventional Ambulatory Blood Pressure Monitor and Auscultatory Sphygmomanometry	Vaseekaran, M. 2023	109 (47% female)	prospective cohort study (evaluation)	BP was measured in cardiology using sphygmomanometer. Values were compared to smart device. A subgroup of 50 subjects also had a third device using infrared light. moreover 50 other patients receiving ABPM had wearable to track them over same period of time. They were asked to monitor BP at same time as the cuff measured. Omron Heart Guide device is a self inflating wrist cuff for BP estimation	BP measurement every 30 min at day- and every 60 min at nighttime	intraclass correlation coefficient was 'very good' for SBP and 'good' for DBP. Long term monitoring: mean difference between the systole of Omron HeartGuide and the ABPM was 0.72 ± 1.44 mmHg, and that of the diastole was 4.27 ± 0.97 mmH		cuff based BP
https://doi.org/10.3390/s23084111	Continuous Non-Invasive Blood Pressure Measurement Using 60 GHz-Radar-A Feasibility Study	Vysotskaya, N. 2023	55 (12 females)	system proposition	radar meets all criterias necessary for non invasive cuffless BP estimation. Radar generates electromagnetic waves and transmits those into surroundings. Reflection is then detected by a receiver. radial artery is located. Radar sensor obtaines waveform. Features are extracted from the wave. sensor must be calibrated. 21 features are extracted. Neural networks were used for BP estimation	radar was fixed to left wrist with a velcro. it was positioned above the radial artery. for reference finger cuff (CNAP) was used. Arm cuff was used for one time calibration. measurements were made in seated position at rest.	With low threshold RMSE 11.7mmHg, systolic error 9,7 mmhg and diastolic 8,3 mmHg. high threshold (0,9)RMSE again 11.7mmHg, systolic error 9,9 mmHg and diastolic error 7,9 mmHg. According to BHS standards it reached grade D.	pulse wave extraction is possible but results were unsatisfying for some subjects.
doi: 10.3389/fcvm.2022.923655	A novel blood pressure monitoring technique by smart HUAWEI WATCH: A validation study according to the ANSI/AAMI/ISO 81060-2:2018 guidelines	Wang, L. 2022	85 (62% male)	validation study	Huawei watch validation according to AAMI Iso 81060-2 guidelines. one validation included 4 reference bp measurements simultaneously by two independent observers with sphygmomanometer alternating with three test-watch measurements. Huawei watch measured using oscillometry so a micro-pump with detachable cuff is used for BP measurements		mean difference was -0.25 ± 5.62 mm Hg and -1.33 ± 6.81 mm Hg for SBP and DBP, respectively	good consistency with reference BPs	cuff based BP
https://doi.org/10.1038/s41378-023-00590-4	A new method of continuous blood pressure monitoring using multichannel sensing signals on the wrist	Wang, L. 2023	18	system proposition and evaluation	bilateral wrist watch with dual PPG sensors on palmar and dorsal side of the wrist to detect cardiac output and pulse waveform. dual ppg is supposed to eliminate personal differences therefore enhance generalizability. 8 pulse features are extracted. They are combined with physical characteristics. In total 18 features are fused for BP estimation. Machine learning method (neural network) is used …	sensor measures on wrist, cuff-based BP measures simultaneously.	309 datasets were collected. estimation errors are 0.44 ± 6.00 mmHg (ME ± SD) for SBP and −0.50 ± 6.20 mmHg (ME ± SD) for DBP,	standards of AAMI are achieved and its BHS Grade B. SBP measurements show better performance than DBP.
DOI:10.3390/s20030851	Wearable Piezoelectric-Based System for Continuous Beat-to-Beat Blood Pressure Measurement	Wang, T. 2020	30	sensor proposition and validation	low cost-wearable piezoelectric system for beat-to-beat BP monitoring. Extracted pressure pulse wave. Proposed sensor measured BP changes from reference BP measured using oscillometric method. Voltage changes (delta mV) are converted into delta mmHg. sensor is mounted on the wrist. Respiration signal needed to be removed from the raw data.	both hands were measured synchronously for 30min. Left hand had piezoelectric sensor and right hand an oscillometric sensor	reliable accuracy for SBP and DBP with mean absolute error (MAE) ± standard deviation (SD) 1.52 ± 0.30 mmHg for SBP and MAE ± SD 1.83 ± 0.50 for DBP	results in agreement of AAMI and BHS standards of MAE within 5 mmHg and SW within +-8 mmHg. high risk of interference with electric or magnetic fields during detection procedure.
DOI: 10.3390/bios12030150	Intelligent Bio-Impedance System for Personalized Continuous Blood Pressure Measurement	Wang, T. 2022	6 healthy (50:50 male and female(, age of 23-26 years)	sensor proposition and validation	single channel bio-impedance system. AI algorithm (deep learning model SSR-Net) implemented for BP estimation. Sensor placed above carotid artery. SSR-Net based on convolutional neural network architecture. This machine learning was compared to other systems like MobileNet-V2 and LSTM approach.	synchronous measurement of IPG sensor and electrical sphygmomanometer for 30 measurement trials. after cuffbased BP 5 consecutive IPG waveforms were obtained. In total the data acquisition took 30 min, in seated position.	mean error (ME) and the mean absolute error (MAE) within 1.7 ± 3.4 mmHg and 2.7 ± 2.6 mmHg, respectively	using only one sensor accurate BP estimations were performed.	all had approx. same age, healthy, short time of monitoring
http://dx.doi.org/10.1016/j.sna.2016.10.021	Noninvasive blood pressure monitor using strain gauges, a fastening band, and a wrist elasticity model	Wang, Y. 2016	30	method proposition	sensor measuring wrist skin strain. Ultrasound device measures thickness and displacement of skin layers. load cell measures applied force on the skin. wrist elasticity model relates wrist strain to blood pressure. strain-type BP monitor is worn by subject.		mean estimation error 1.6mmHg at rest for DBP. Error increased during exercise		only valuable results at rest, with large errors during motion.
DOI: 10.1088/1361-6579/aa996d	Cuff-less blood pressure measurement from dual-channel photoplethysmographic signals via peripheral pulse transit time with singular spectrum analysis	Wang, Y. 2018	30	sensor proposition and evaluation	integrated motion artifact compensation strategy integrated in BP sensor based on dual-channel PPG (reflective). BP estimation based on peripheral PTT acquired on the forearm and wrist. tri-axial accelerometer detects motion	PPG acquisition wearing sensor on left forearms and wrists. calibration with cuff based sphygmomanometer on left upper arm. 9am to 11 am for calibration. validation for 3pm to 5pm on same day. tests in different arm positions. During each position, 1 min of PPG recorded.	compared to sphygmomanometer correlation coefficients for SBP and DBP were 0.75 and 0.78. mean absolute differences were 7.61 mmHg and 6.82 mmHg, respectively.	in comparison to other PTT-based BP estimation models the proposed system showed high accuracy .	lab conditions, movements were only 'simulated', reference BP was not recorded in same arm position as PPG. Only healthy subjects, no CVD.
DOI 10.1108/SR-12-2012-735	A system of human vital signs monitoring and activity recognition based on body sensor network	Wang, Z. 2014	8	system proposition	ECG and blood oxygen signal collection node and inertial sensor node. ECG, Biox and motion are recorded and transmitted to receiver in real time		ECG, heart rate, pulse rate and spO2 can be recorded simultaneously with motion	body sensor network is proposed including movement detection.	neither BP nor CVD risk stratification included
https://doi.org/10.1016/j.jacbts.2017.07.015	Development and Validation of a Novel Cuff-Less Blood Pressure Monitoring Device	Watanabe, N. 2017	172 (66,9% male,30,8% hypertensive)	sensor development and evaluation	PPG sensor was worn on right index finger. sphygmomanometer BP was measured as reference. IEEE standard guidelines were used to test the sensor.	To test sleep quality 35 subjects had bedtime BP monitoring either bei ABPM or cuffless device on 2 separate days. subjects filled out sleep questionnaire. Apart from that evaluation was made static, dynamic and as a 1-month follow up. For estimation of accuracy under falling BP, sensors were used after nitroglycerin administration in coronary angiography in 29 subjects.	MAD for SBP was 6.1mmHg. Measurement of BD dropping in coronary angiography showed rapid response and was highly correlated R 0,86. In the case of sleep quality cuffless device was much favoured. >70% felt uncomfortable when wearing cuff-type ABOM. rate was significantly reduced using cuffless device.	results of cuffless sensors were comparable to standard devices and in accordance to standards of the IEEE. high fidelity was shown in rapidly changing BP both increasing and decreasing. Sensor is easily affected by conditions like ambient temperature, exercise and body posture
DOI:10.3390/jcm9041203	Multimodal Photoplethysmography-Based Approaches for Improved Detection of Hypertension	Welykholowa, K. 2020	N/A (Review)	review	PubMed was used, studies between January 2010 and 2019 were selected. In total 73 met inclusion criteria. to compare the studies, mean error and standard deviation were extracted. Those were reported in 14 of the 73 studies	-	PPG is often combined with ECG for PAT estimation. To determine PTT, PEP needs to be subtracted. For proximal PTT assessment PEP must be measured precisely. to do so sensors like ballistocardiography could replace ECG. Seismocardiography measuring thoracic vibration also doesn't include PEP. 22 studies reported correlation between estimated and reference BP. The studies with larger sample sizes u…	most studies used ECG. Use of SCG, BCG and ICG has not been widely evaluated or validated. All are susceptible to motion artifacts.
DOI: 10.1109/IMS37962.2022.9865440	Noninvasive Continuous Blood Pressure Monitoring Based on Wearable Radar Sensor with Preliminary Clinical Validation	Wen, L. 2022		system proposition	sensor based on a Doppler radar is described. on the brachial artery at elbow the reflective PTT can be obtained for BP estimation.		good performance with mean errors <3 mmHg compared to invasive BP sensors.
DOI: 10.1109/CAI54212.2023.00060	Finger Versus Wrist Photoplethysmography Signals: Implications for Wearable Blood Pressure Monitoring	Wu, W. 2023	71		PPG signals from finger and wrist are collected and compared		quality of finger PPG signals is superior to that of wrist PPG signals.	MIMIC dataset, which offers PPG signals from the finger can be used for BP prediction, as it's been shown to be reliable to use PPG signals from the finger and that they can be transferred to the wrist
http://dx.doi.org/10.1016/j.compbiolchem.2017.04.011	A novel wearable device for continuous, non-invasive blood pressure measurement	Xin, Q. 2017	60	sensor proposition	wrist sensor using light to measure pulse wave	subjects had proposed sensor and sphygmomanometer based BP measured	errors were <10 mmHg ( concrete numbers aren't stated)		paper doesn't explain how the BP is measured or what type of sensor is integrated
DOI 10.7717/peerj.11479	Cuffless blood pressure estimation based on haemodynamic principles: progress towards mobile healthcare	Yamakoshi, T. 2021	13 participants (4 with known hypertension, taking meds) --> 299 datasets	system proposition	modified normalized pulse Volume (mNPV) can be obtained by PPG sensor. Pulse rate and mNPV are used in this study. For reference these results are compared to a sphygmomanometer. phone was used as a PPG sensor	subjects measured at home, in motionless position, sitting in a chair.	correlation coefficients 0.968 for systolic BP (SBP), 0.934 for mean BP (MBP) and 0.844 for diastolic BP (DBP). MAD values of 3,4 for SBP, 3.4 for MBP and 4,4 for DBP	smartphones were able to detect PPG signals accurately enough for valid BP estimation.	using the phone as a sensor, so its not a 'wearable'
https://doi.org/10.1016/j.bspc.2022.103523	A non-invasive blood pressure prediction method based on pulse wave feature fusion	Yan, J. 2022	89	system proposition and validation	photoelectric and pressure pulse sensor used. an additional photoelectric sensor is placed on the index finger. Pulse wave features were identified and extracted. PWV was determined using PTT. 26 time domain features were fused from the 3 sensors using machine learning. Five different regression models were tested for that: Random forest, SVR, Linear regression, Ridge regression and GDBT. 90% of …	Sensors placed on wrist and on index finger	SVR performed worst: for SBP MAE, STD, ME values were 9.10 mmHg, 11.99 mmHg and 0.52 mmHg respectively. Linear regression and Ridge regression performed similar. GBDT had smallest MAE, STD and ME for SBP at 3.75 mmHg, 5.46 mmHg and 0.78 mmHg and for DBP MAE, STD and ME values were 3.10 mmHg, 3.93 mmHg and 1.38 mmHg respectively	AAMI and BHS standards are met	prediction error is larger in the high and low blood pressure range. only healthy subjects were included
DOI: 10.1109/EMBC.2017.8037172	Novel blood pressure estimation method using single photoplethysmography feature	Yang 2017	10 (healthy)	sensor proposition and validation	PPG sensor proposed and performance tested. Basis was a single PPG feature, the mean slope transit time. MSTT used instead of PTT for BP estimation. STT is the steepest part of the up-going wave.	subjects seated, at rest. reference measured by finapre system (1 lead ECG and finger PPG).	mean error -0.91 3.84 mmHg for SBP estimation and -0.36 3.36 mmHg for DBP. In comparison traditional PAT based BP estimation, the error for SBP estimation was -0.31 4.78 mmHg, and for DBP was -0.18 4.32 mmHg.	as sensor needed only one characteristic point, computation could be reduced. MSTT performed better than PAT based approach.	only 10 subjects, all young and healthy, laboratory conditions
DOI: 10.1109/JSEN.2022.3158070	High Fidelity MZI-BCG Sensor With Homodyne Demodulation for Unobtrusive HR and BP Monitoring	Yang, F. 2022	9 for HR detection, 3 for post exercise experiment and 14 for BP estimation	sensor proposition	BCG sensor	basic vital signs monitoring is setup. subject sits on a smart cushion embedded with MZI-BCG sensor. ECG and conventional BP are collected meanwhile.			smart cushion is not a wearable
DOI: 10.1109/RBME.2018.2887301	Non-Invasive Flexible and Stretchable Wearable Sensors With Nano-Based Enhancement for Chronic Disease Care	Yang, G. 2019	N/A (Review)	review	-	-	wrist waveform contains percussion wave, tidal wave and diastolic wave. P-weave is early systolic peak, T-wave is late systolic peak and D-wave is the diastole. healthy and young subjects have low vascular resistance and good elasticity thus showing a high and narrow P-wave. sensors used for BP estimation are PPG, SCG, ECG sensorsoften either PTT or PAT ar obtained. strain sensors translate strai…	many wearable sensors do not meet the needs for diagnostics or monitoring chronical illness. trend of multifunctional wearable sensors for simultaneous monitoring of multiple vital parameters. self-powering sensors using mechanical and thermal energy to work are sought for. E textiles are still thick and bulky reducing user comfort
doi.org/10.1021/acsnano.3c09766	Personalized Machine Learning-Coupled Nanopillar Triboelectric Pulse Sensor for Cuffless Blood Pressure Continuous Monitoring	Yao, C. 2023	not stated	sensor proposition	triboelectric sensor coupled with personalized machine learning is developed. (using partial least-squares Regression)		showed reasonable accuracy
DOI 10.1109/VLSI-DAT.2018.8373251	A cuffless wearable system for real-time cutaneous pressure monitoring with cloud computing assistance	Yeh, K. 2018	not stated	sensor proposition	piezoresistive sensor worn on the wrist, connected to smartphone and telehealth via bluetooth. When rectangular prism touches skin, pressure passes to microdomes which leads to a reduction in the resistance. sensing principle: arterial tonometry
https://doi.org/10.1155/2021/6613817	Development of a Continuous Blood Pressure Measurement and Cardiovascular Multi-Indicator Platform for Asian Populations by Using a Back Propagation Neural Network and Dual Photoplethysmography Sensor Signal Acquisition Technology	Yen, C. 2021	100 (50% with and 50% without cardiovascular disease)	sensor proposition and validation	dual PPG on middle and index finger. Waveform was continuously recorded for 5 min. heart rate, pulse wave velocity, PTT were obtained and Pulse wave analysis was performed. Back Propagation Neural Network	measurements were performed in an empty quiet room. patients placed hands at hearts height in seated position for 5 min. PPG waveform was obtained and sphygmomanometer measured BP during the same time once every 2 min for 3 times.	mean and standard deviation of SBP were 2:23 ± 2:24 mmHg, with a mean squared error of 3.15 mmHg. The mean and standard deviation of DBP was 3:5 ± 3:53 mmHg, with a mean squared error of 4.96 mmHg	mean accuracy was 95%. Blood pressure measurement method proposed needs only 10 values of the user as input to measure instantly.
DOI:10.32604/cmc.2022.020493	A deep learning-based continuous blood pressure measurement by dual photoplethysmography signals	Yen, C. 2022	100 people inc. 57 outpatients and 43 students		using dual PPG measurement. measuring method the same as in 233		mean absolute error and standard deviation of SBP was 0.17 ± 0.46 mmHg. The mean absolute error and standard deviation of DBP was 0.27 ± 0.52 mmHg. The mean absolute error and standard deviation of MAP was 0.16 ± 0.40 mmHg.	same study as 233 but with more 'eigenvalues'
DOI 10.1088/1361-6439/ac87ba	Piezoelectric approaches for wearable continuous blood pressure monitoring: a review	Yi, Z. 2022	N/A (Review)	review	-	-	piezoelectric dynamics of arterial pulse is component of hemodynamic recording piezoelectric response to arterial pulses. can be used to measure PTT.
DOI: 10.1002/adma.202110291	Piezoelectric Dynamics of Arterial Pulse for Wearable Continuous Blood Pressure Monitoring	Yi, Z. 2022	not stated	sensor description/proposition	BP monitoring using a single piezoelectric arterial pulse sensor. direct correlation between arterial pulse piezoelectric response and BP. piezoelectric response is influenced by body movement and posture changes. Two sensors one on lateral epicondyle and one on index finger.		arterial-pulse piezoelectric response can be used to eliminate motion artifact due to posture changes.
DOI: 10.1109/JBHI.2017.2714674	Cuff-Less Blood Pressure Estimation Using Pulse Waveform Analysis and Pulse Arrival Time	Yoon, Y. 2018	MIMIC database (23 patients included)	sensor proposition	pulse wave analysis for BP estimation. PAT was obtained and PWA BP estimation was studied. ABP was used as reference	-	PWA BP estimation had higher correlation and accuracy to reference than other parameter models. SD and error meeting standards of AAMI error standard deviation of 10.6–8.7 mmHg for SBP and 6.0–4.4 mmHg for DBP in the 23 subjects for the 1 day period.	cuffless BP estimation by PWA is challenging as it needs to adjust multi-scale factors
DOI: 10.1038/s41598-019-46936-9 1	The Potential of Wearable Limb Ballistocardiogram in Blood Pressure Monitoring via Pulse Transit Time	Yousefian, P. 2019	22 (young, healthy)	sensor validation	association between PTT based on BCG measured on wrist and BP is assessed. Both whole body BCG and wrist BCG were obtained as well as PAT. Data from each subject was segmented into 9 periods.	every participant had ECG, BCG (whole body and wrist), PPG using reflectance mode and reference BP measured. Measurements at rest then doing cold pressor test followed by standing still and doing mental arithmetic intervention. afterwards again standing still, slow breathing and again standing still, holding breath and standing still again.	interventions promoted BP changes as desired. PTT from BCG exhibited good association with DBP and SBP. yet results were not optimal. motion artifacts also through breathing. wrist PTT outperformed PAT in BP estimation. Green PPG was superior compared to infrared PPG, which may be attributed to the anatomy of the wrist (depth of blood vessels).		all subjects were young and healthy, no diverse cohort. only measured at rest and in laboratory conditions.
DOI:10.1109/ACCESS.2020.3012384	Pulse Transit Time-Pulse Wave Analysis Fusion Based on Wearable Wrist Ballistocardiogram for Cuff-Less Blood Pressure Trend Tracking	Yousefian, P. 2020	23 (young, healthy)	system proposition/evaluation	PTT-PWA fusion was investigated based on BCG worn on wrist. Mathematical Model was used to predict wrist BCG	ECG, BCG at wrist, green PPG on wrist and reference BP with finger cuff. Interventions included cold pressor, mental arithmetic, slow breathing and breath holding with resting periods in between. Participants were standing still.	modest but significant improvement of BP tracking with PTT-PWA estimation compared to BCG-based PTT. PTT based BP estimation didn't work too well...		comparing two new cuffless sensors but no comparison to cuff based sensor. Better than a bad sensor doesn't mean that the new way is that promising...
DOI: 10.4028/www.scientific.net/AMM.596.476	Continuous blood pressure measurement method based on the pulse image sensor and BP neural network	Zhang, A. 2014	10 (mean age 23, 5 male, 5 female)	system proposition	multi-information acquisition system constructed. Reference BP obtained cuff based. Neural network for signal processing is implemented.		MD and SD did not exceed AAMI standards.	pulse image sensor and neural network for BP estimation	not much information about how the system works is stated
DOI: 10.1039/d1ra08608a	A highly accurate flexible sensor system for human blood pressure and heart rate monitoring based on graphene/sponge	Zhang, F. 2022		sensor proposition	piezoresistive sensor based on graphene, measuring strain is demonstrated	8 measurements comparing sphygmomanometer to sensor	accuracy was met.
DOI 10.1109/EMBC.2019.8857304	Cuff-less and Calibration-free Blood Pressure Estimation Using Convolutional Autoencoder with Unsupervised Feature Extraction	Zhang, J. 2019	62 (21-42 years, 36 of which male)	prototype proposition and evaluation	improved PPG sensor using auto encoder for automated learning from ECG and PPG waveforms. CAE was trained on all data. For evaluation 10-fold cross-validation was done	measurement in supine position at rest for 10min for recording of PPG and ECG signals.	PPG signals were smoother than ECG signals, which made reconstruction by CAE easier. CAE tended to replace small fluctuations by smoother curves. error for SBP is 9.61±7.75 mmHg and for DBP is 6.73±5.13 mmHg	calibration-free unsupervised feature learning made possible with this method using CAE. Grade B according to BHS standards, so further improvements are still necessary for a reliable device
DOI: 10.1109/ACCESS.2020.2987058	Health monitoring of human multiple physiological parameters based on wireless remote medical system	Zhang, K. 2020	5 (average 25 years old, 3 men, 2 women, healthy)	system proposition	multiple signals are obtained. in case of off-signal, alarm is sent to user. Body temperature is measured as well as breathing. BP is measured with a pulse wave signal and cuff static pressure signal. pulse measurement, blood oxygen and ECG are obtained too. BP is calculated using PTT (combining pulse wave and ECG)	to test cuff-free BP, the sensors BP was compared to a cuff based sensor. Rest for 5 min	BP measurements were comparable with each other.	different sensors were evaluated, the system is supposed to send alarm to user or healthcare official in case of off-measurements.
DOI: 10.1109/ACCESS.2017.2707472	A Machine Learning-Empowered System for Long-Term Motion-Tolerant Wearable Monitoring of Blood Pressure and Heart Rate With Ear-ECG/PPG	Zhang, Q. 2017	14	proof of concept	ear worn ECG and PPG based BP monitor is proposed. Measurement takes place behind the ears. machine learning for BP estimation. Support vector machine is used. 10 different models for SBP estimation have been used. 7 PTT models and 3 PTT and HR models.	30 min data for training and 30 min for testing. half of it at rest and other half riding a bike to bring up BP	lots of motion artifacts have been recorded. for BP estimation (based on PTT and HR) The models combining HR and PTT showed a smaller mean error and more concentrated distribution in the Bland-Altman analysis. using machine learning on PTT dataset ME±STD, MAE and RMSE for HR estimation are 0.8±2.7, 1.8 and 2.8 BPM, respectively, and for PTT&HR-SBP models, they are no more than −1.4±5.2, 4.2 and 5…	sensor data was weak and full of motion artifacts.	only SBP was estimated.
https://doi.org/10.1016/j.compositesb.2021.109365	Highly sensitive resistance-type flexible pressure sensor for cuffless blood-pressure monitoring by using neural network techniques	Zhang, Q. 2021	85 (20-35 years)	sensor proposition and validation	resistive pressure sensor is designed. after PW acquisition, signals are processed with a low-pass filter, then features are extracted. A model (neural network) is tested and trained to obtain BP		correlation coefficients of systolic blood pressure, diastolic blood pressure and mean blood pressure were 0.950, 0.875 and 0.947, respectively, which could meet the A-level standards of British Hypertension Society	resistance type sensor is designed and validated, reaching grade A according to BHS	paper focuses on details of sensor composition, which isn't our topic, only last part shows evaluation.
DOI 10.1109/WH.2016.7764560	Wireless wearable photoplethysmography sensors for continuous blood pressure monitoring	Zhang, Y. 2016	9 (healthy, age 23-29)	system proposition	difference in PAT (PATD) between different body parts PPGs and ECG are used for BP estimation. Sensor on radial artery at wrist and one on the ear lobe. For comparison another PPG sensor was used. Body sensor network was used for integration	testing at rest in seated, supine and standing position. 5 participants had BP measured after exercise and listening to music.	highly similar results to standard PPG sensor were obtained.
DOI: 10.1016/j.procs.2021.02.119	Performance analysis of big data transmission in wearable system based on special textile clothing	Zhang, Y. 2021	-	performance analysis, system validation	system is checked, whether during emergency, transmission of parameters is distinguished and selected (as the priority data should be)	-	proposed mechanism can improve video transmission capacity.
DOI: 10.1145/3498361.3538798	Continuous blood pressure monitoring using low-cost motion sensors on AR/VR headsets	Zhao, T. 2022	6	system proposition	VR-device capable of monitoring vibrations in face generated by cardiac system proposed. deep learning model to construct PPG signals and SVM-based regressor for BP estimation.	while sitting on a chair, wearing headset and pulse sensor on fingertip for ground PPG and an ambulatory BP sensor. Data collected for 5 min per participant.	mean estimation error for SBP <4.5mmHg and for DBP <0,8 mmHg.	VR glasses (at least nowadays) can't be considered a wearable yet
DOI: 10.1007/s10916-016-0558-6	Pulse Arrival Time Based Cuff-Less and 24-H Wearable Blood Pressure Monitoring and its Diagnostic Value in Hypertension	Zheng, Y. 2016	24 (15 elderly hypertensive patients, 9 young subjects)	sensor proposition and evaluation	PAT based armband wearable using PPG sensor and e-textile ECG patch and ABPM for comparison.	rest for 10 min, cuff-based BP measured --> ABPM on both sides recording every 30 min and 1-min of ECG and PPG every 30 min in healthy and every 15 min in elderly subjects. During measurements subjects were required to keep still. Diaries for sleep quality	night-time BP showed smallest differences (−1.4 ± 6.6 and 0.4 ± 6.7 mmHg for SBP and DBP). PAT improved night-time SBP estimation, while DBP estimation was not significantly improved. Estimation was significantly better in healthy than hypertensive for SBP, opposite with DBP	daytime sampling was not as good as night time, and estimation on elders wasn't as precise as in the young cohort. confounders: vascular tone and PEP.
DOI: 10.3390/ma16062133	Wearable Continuous Blood Pressure Monitoring Devices Based on Pulse Wave Transit Time and Pulse Arrival Time: A Review	Zhou, Z. 2023	N/A (Review)	review	literature search on Web of Science, IEEE, PubMed, Scopus, and Chinese Science Citation Database.	-	PTT measured by different sensors is often used for BP estimation. PTT + linear regression model is simplest BP estimation model. PPG sensors use principle of light absorption for sensing. Removing PEP from PAT improves accuracy by 9%	numerous studies showed high correlation between PTT and BP. Motion artifact correction algorithms are upcoming, to make results more robust towards movement.
DOI: 10.1002/adma.201705122	Imperceptible Epidermal-Iontronic Interface for Wearable Sensing	Zhu, Z. 2018	1	sensor proposition	epidermal-iontronic interface as a pressure sensing device. placed on skin sensor records movement inside and outside of the body one of which could potentially be BP. On one subject BP waveform was recorded above temporal, carotid, radial and dorsalis pedis artery.		reliable pulse waveforms have been obtained on every measuring point, looking very different.
DOI 10.1109/ISMICT56646.2022.9828307	Wearable sensor system on chest for continuous measurement of blood pressure and other vital signs	Zienkiewicz, A. 2022	7 children and 9 male adults	sensor proposition	multimodal sensor for measurement of hR, respiration and BP. The three sensors are enclosed in one unit placed on the chest. ECG (3-lead), chest motion and heartbeat using gyroscope/SCG and temperature sensor. BP being inversely proportional to PAT can be calculated using the latter.	evaluation in static positions, during sleep and during different tasks and compared to sphygmomanometer.	multisensory pulse sensor using thin-film thermometry is presented. Further a wearable wristwatch is developed. BP is estimated based on machine learning algorithm. pulse pressure wave, skin temperature and preload pressure are sensed at same time. Idea of measuring temperature is, that skin temperature may have effect on vasoconstricion. 28 features were extracted with subjects characteristics a…	motion artifacts were a problem, even more in children. proposed sensor allowed non-invasive, reliable and continuous BP. Other than with PTT based BP estimations here a single sensor was needed.

## Sheet: Tabelle2
PPG	MAE SBP (in mmHg)	MAE DBP (in mmHg)		PPG	Correlation coefficient SBP	Correlation Coefficient DBP
Ankishan, H. 2023	8	7.5		Fang, 2017	0.86	0.55
De Marchi, B. 2021	6	4		Lazazzera 2019	0.79	0.81
Effil, N. 2022	16	7.7		Lee 2019	0.98
Hsiao, C. 2019	7.7	4.3		Lee 2018	0.83	0.62
Kanai, D. 2023	5.8	5.3		Liu 2017	0.79	0.8
Kim, D. K. 2022	3.4	1.8		Park 2019	0.86	0.84
Ku, C. J. 2022	23	4		Phan 2022	0.86	0.84
Lee, K.M. 2018	6.8	6.1		Phan 2022	0.85	0.79
Liu, J. 2019	1.9	1.5		Qin 2023	0.77	0.85
Park, J. 2019	3.7	6.9		Qiu 2018	0.91
Qin, C. 2023	6	3.2		Schukraft 2022	0.93	0.94
Schukraft, S. 2022	2.3	0.5		Tao 2020	0.96	0.97
Slapnicar, G. 2018	4.9	2.2		Wang 2018	0.75	0.78
Wang, L. 2023	0.4	0.5		Yamakoshi 2021	0.97	0.84
Wang, Y. 2018	7.6	6.8
Watanabe, N. 2017	6.1
Yamakoshi, T. 2021	3.4	4.4
Yan, J. 2022	3.8	3.1
Yang 2017	0.9	0.4
Yen, C. 2022	0.2	0.3
Zhang, J. 2019	9.6	6.7
Mittelwert	6.07143	3.86
