# Supplementary material for: Non-invasive blood pressure monitoring using wearables for cardiovascular risk assessment: a systematic review
Source: Arch Gynecol Obstet. 2026 Jan 16;313(1):46. doi: 10.1007/s00404-025-08301-2 (PMC12811358; doi:10.1007/s00404-025-08301-2)
Supplement: Supplementary file 5 — Supplementary file5 (XLSX 14 KB) [file 404_2025_8301_MOESM5_ESM.xlsx]

## Sheet: Tabelle1
Deep learning and Machine learning
Tilte	Author	machine learning algorithm	task	performance	limitations
A smart wearable system for short-term cardiovascular risk assessment with emotional dynamics	Akbulut, F. 2018	not stated	integration of data from six sensors	not stated	not stated
Blood Pressure Measurement	Badran, D. 2019	not stated	processing of tonometry data	not stated	not stated
DeepHeart: Semi-Supervised Sequence Learning for Cardiovascular Risk Prediction	Ballinger, B. 2018	neural network 'Deep Heart'	detection of off values like hypertensive BP	not stated	not stated
A Data-Driven Model with Feedback Calibration Embedded Blood Pressure Estimation Using Reflective Photoplethysmography	Chen, J. 2022	Gaussian Process Regression (GPR)	BP prediction	no solid numbers, more errors in hypertensive and hypotensive patients	higher error rates in uncommon/more seldom values
A Flexible Tonoarteriography-Based Body Sensor Network for Cuffless Measurement of Arterial Blood Pressure	Ding, X. 2015	not stated	classification of different features from six sensors	not stated	not stated
Wavelet scattering transform and long short-term memory network-based noninvasive blood pressure estimation from photoplethysmography signals	Effil, N. 2022	Support vector regression model vs. Long short term memory regression model (latter one technically is a form of deep learning and not machine learning)	wavelet scattering analysis from PPG from single sensor	accuracy in estimation of DBP and MAP comparable in both models (MAE for DBP 7,7mmHg, for MAP 8.3-9mmHg) , SBP had large error rate in both with MAE 16mmHg for SVM and 15mmHg for LSTM	not stated
A gold nanowire-integrated soft wearable system for dynamic continuous non-invasive cardiac monitoring	Gong, S. 2022	not stated	BP prediction	accurate values even during motion, errors when subjects had bent position	bent body position led to sensor errors, could not be corrected by ML
HeartCare: IoT based heart disease prediction system	Gupta, A. 2019	K-nearest Neighbors, Support Vector Machine, Decision Tree, Naive Bayes and Random Forest	disease prediction from dataset incl. Body temperature, ECG and pulse rate in combination with 14 features from health records	KNN and random forest had accuracy of 88%, KNN had lowest miss rate of 8%	not stated
A Blood Pressure Monitoring Device with Tactile and Tension Sensors Assisted by a Machine Learning Technique	Huang, K. 2019	regression model, not stated what kind	analysis of 11 features of pulse wave	83% of SBP and 87% of DBP within error of 5mmHg	not stated
Cuffless blood pressure monitoring from a wristband with calibration-free algorithms for sensing location based on bio-impedance sensor array and autoencoder	Ibrahim, B. 2022	Ada Boost Regression model	BP estimation from sensor data	Correlation coefficient for DBP 0,8, for SBP 0,79	not stated
Methodological Role of Mathematics to Estimate Human Blood Pressure through Biosensors	Jegan, R. 2021	regression model, not stated what kind	BP estimation from PTT	error rate of 5,3% for SBP and 4.7% for DBP in 6 healthy subjects	small number of healthy subjects, no test on hypertensive cohort
Advancement in the Cuffless and Noninvasive Measurement of Blood Pressure: A Review of the Literature and Open Challenges	Khan Mamun, M. M. R. 2022			deep learning (e.g. CNN, LSTM, ANN) outperforms machine learning	deep learning is more advanced than ML
Integration of novel monitoring devices with machine learning technology for scalable cardiovascular management	Krittanawong, C 2021	review on different ML algorithms e.g. LINK-HF			lack of interpretability ('black box'), accuracy varies across populations, clinical validation in real life settings is limited thus far
Blood pressure measurement techniques, standards, technologies, and the latest futuristic wearable cuff-less know-how	Kumar, S. 2024	not stated	not stated	not stated	integration of ML, internet of things or artificial intelligence is described as a future development
Comparison of pulse rate variability and morphological features of photoplethysmograms in estimation of blood pressure	Mejia-Mejia, E. 2022	SVR	pulse rate variability, PPG features and combination were used for BP estimation	accurate results' with SVR	not stated
Mobile Personal Health Care System for Noninvasive, Pervasive, and Continuous Blood Pressure Monitoring	Mena, L. 2020	multilayer perceptron machine learning techniques	CVD detection by recognizing BP abnormalities from PPG sensor	prediction accuracy 91% for SBP and 96% for DBP	study on 3 healthy and normotensive subjects only
Secure and Reliable ML-based Disease Detection for a Medical Wireless Body Sensor Networks	Mohamed, M. 2022	not stated	detection of potentially harmful vital signs		risk of loss of data to third parties
Review on hypertension diagnosis using expert system and wearable devices	MohdSani, M 2022	neural network, fuzzy logic	detection of early signs of changes in vital signs. neural networks leran dynamics of blood pressure profile and evaluate risk for hypertension on this basis
Smart Watch Assisted Multi-disease Detection Using Machine Learning: A Comprehensive Survey	Mujawar, M. 2024	support vector machine, logistic regression, Naive bayes and convolutional neural networks	SVM for regression and classification works for classification of diseases, medical imaging analysis, risk assessment and monitoring of disease progression. Logistic regression is binary classification algorithm for estimating probabilities of diesease for example. Naive bayes is classification algorithm for text analysis, spam filtering or medical diagnosis through estimation of probabilities. C…	dependence on high quality data for accurate work
Non-invasive modeling of heart rate and blood pressure from a photoplethysmography by using machine learning techniques	Nidigattu, G. 2020	random forest, support vector machines and k-neares neighbors	BP estimation from sensor data	random forest outperformed other models	not stated
Singlemode-Multimode-Singlemode Optical Fiber Sensor for Accurate Blood Pressure Monitoring	Pang, Y. 2022	support vector machine	BP prediction	mean standard difference ranging between 1.54 and 2.07mmHg depending on analysis
Single-signal noninvasive blood pressure estimation	Pielmus, A. 2020	Progressive dynamic time warping and spectral decomposition	BP estimation	absolue error of 4.6mmHg for spectral decomposition and 5.4mmHg for progressive dynamic time warping
Pervasive blood pressure monitoring using Photoplethysmogram (PPG) sensor	Riaz, F. 2019	Nearest neighbor, support vector machine, decision trees and neural networks	decision between BP is normal or abnormal (classification)	accurate results	no tracking of BP only detection of hypertensive values
Devising a Method for Predicting a Blood Pressure level based on Electrocardiogram and Photoplethysmogram Signals	Savostin, A. 2022	Random forest, k-nearest neighbors and extremely randomized trees ensemble classifier	processing of BP data	extremely randomized trees ensemble classifier outperformed random forest classifier.	larger error rate in detection of hypotension due to small dataset
Continuous cuffless blood pressure monitoring with a wearable ring bioimpedance device	Sel, K. 2023	not stated	analysis of sensor data	mean error for SBP 0,11mmHg+- 5.27mmHg, for DPP 0,11mmHg +-3,87mmHg
New concept to develop a safety sensor network for continuous noninvasive blood pressure monitoring	Sheng, H. 2012	artificial neural network, multiple regression, support vector machine	different vital signs and patient metrics integrated in BP estimation tool	was not evaluated	no evaluation of performance
Continuous Blood Pressure Estimation from PPG Signal	Slapnicar, G. 2018	RreliefF algorithm	data analysis (derive relationship between PPG and BP) by analysing features of PPG cycle.RreliefF tool for feature selection	in hostpital MAE 4.9mmHg for SBP and 2.21 mmHg for DBP. In outpatient setting MAE 7.87mmHg for SBP and 3.84mmHg for DBP	even though majority of sensor data (60%) was discarded in outpatient setting, it showed a lack of accuracy
A flexible multimodal pulse sensor for wearable continuous blood pressure monitoring	Tian, S. 2024	multilayer perceptron machine learning techniques	28 features including sensor data and subject characteristics were used for BP estimation	errors of -0,03+-5.56 mmHg for SBP and 0,12+-3.91mmHg for DBP
A new method of continuous blood pressure monitoring using multichannel sensing signals on the wrist	Wang, L. 2023	Neural network	integration of 18 features for BP estimation	mean estimation error + SD: 0,44+-6 mmHg for SBP and -0,5+- 6,2mmHg for DBP
Intelligent Bio-Impedance System for Personalized Continuous Blood Pressure Measurement	Wang, T. 2022	SSR Net (deep learning model) = based on convolutional neural network architecture	BP prediction	MAE 2.7+-2,6mmHg	not stated
A non-invasive blood pressure prediction method based on pulse wave feature fusion	Yan, J. 2022	testing/comparison of 5 regression models: Random forest, SVR, Linear regression, Ridge regression and GDBT	pulse wave features from 3 sensors fuesed for BP estimation	GBDT performed best with MAE of 3,75 mmHg for SBP and 3.1mmHg for DBP. Linear regression and ridge regression performed similarly and SVR had worst performance with MAE of 9,1mmHg for SBP
Personalized Machine Learning-Coupled Nanopillar Triboelectric Pulse Sensor for Cuffless Blood Pressure Continuous Monitoring	Yao, C. 2023	partial least-square regression	BP prediction	reasonable accuracy'
A Machine Learning-Empowered System for Long-Term Motion-Tolerant Wearable Monitoring of Blood Pressure and Heart Rate With Ear-ECG/PPG	Zhang, Q. 2017	support vector machine	BP prediction comparing different PTT and heart rate models	MAE for SBP 4.2mmHg	many motion artefacts
Wearable sensor system on chest for continuous measurement of blood pressure and other vital signs Zienkiewicz, A. 2022		multilayer perceptron machine learning techniques	BP prediction	BP estimation Pearson’s coefficient range 0.67 to 0.82 (mean 0.76)	motion artefacts
